# Supplementary material for: Rapid review of COVID-19 epidemic estimation studies for Iran
Source: BMC Public Health. 2021 Feb 1;21:257. doi: 10.1186/s12889-021-10183-3 (PMC7848865; doi:10.1186/s12889-021-10183-3)
Supplement: Supplementary file 2 — Additional file 2. Target studies’ abstracted data. [file 12889_2021_10183_MOESM2_ESM.xlsx]

## Sheet: Studies' methods
Study first author	Ahmadi [44]	Al-Qaness [52]	Ayyoubzadeh [84]	DELPHI [10]	Ghaffarzadegan [41]	Gu (YYG) [17]	Haghdoost [27]		Hsiang [45]	IHME [12]	Imperial [13]	LANL [14]	Mashayekhi [28]	Moftakhar [87]	Moghadami [36]		Moradi [42]	Muniz-Rodriguez [37]	Pourghasemi (PLoS ONE) [38]	Pourghasemi (IJID) [39]	Rafieenasab [51]	Rahimi Rise [29]	Saberi (web site) [21]	Saberi (paper) [22]		Shen [43]	Singh [89]	Srivastava [15]	Thu [48]	Tuite [46]	Zhan [40]	Zhuang [47]
Situation of study	Published paper	Published paper	Published paper	Web site	Published paper	Web site	Full report (Farsi)		Published paper	Web site [12] and published paper [30]	Web site [13] and published paper [34]	Web site	Summary report (Farsi)	Published paper	medRxiv preprint		Published paper	Published paper	Published paper	Published paper	Published paper	Published paper (Farsi)	Web site [21]	Published paper		Published paper	Published paper	Web site [15] and preprint [35]	Published paper	Published paper	Published paper	Published paper
Epidemic start date	2020-02-19	2020-01-22	2020-02-11	N/M (1a)	2020-01-02	2020-01-26	2020-01-21		N/M (2a)	N/M (2a)	2020-01-03	N/M (2a)	20-02-19 [?]	2020-02-19	2020-02-19		2020-02-20	2020-02-19	20-02-25 [?]	20-02-25 [?]	2020-02-19	2020-02-01	2020-02-19	2020-02-19		2020-02-20	N/M (4a)	N/M (4a)	N/M (4a)	N/M (4a)	2020-02-19	N/M (4a)
Inputs: Population	N/M (1a)	N/M (1a)	N/M (1a)	Yes	Yes	Yes	Yes		Yes	Yes	Yes	Yes	Yes	No	No		No	N/M (3a)	Yes	Yes	N/M (3a)	Yes	N/M (3a)	Yes		No	No	N/M (4a)	No	N/M (4a)	N/M (4a)	Yes
Inputs: Cases	Yes	Yes	Yes	Yes	Yes	No	No		Yes	Yes	Yes	Yes	No	Yes	Yes		No	Yes	Yes	Yes	Yes	Yes	Yes	Yes		Yes	Yes	Yes	Yes	No	Yes	No
Inputs: Cases (source)	MOHME (1b) official reports	World Health Organization	Worldometers website (1c)	Johns Hopkins University (1d)	MOHME (1b) official reports; unofficial reports	Johns Hopkins University (1d)	N/A (1e)		Wikipedia (2b)	Johns Hopkins University (2c)	Johns Hopkins University (2c)	Johns Hopkins University (2c)	N/A (d)	MOHME (2e) and Johns Hopkins (2c)	MOHME (2e)		N/A (3b)	MOHME (3c) official reports	MOHME (3c) official reports	MOHME (3c) official reports	MOHME (3c) official reports	Worldometers website (3d)	MOHME (3c) official reports, WHO, Worldometers (3d)	MOHME (3c) official reports, WHO		“WIND DATA” (4b)	Worldometers (4c)	Johns Hopkins University (4d)	WHO	N/A (4b)	MOHME (4e) official reports	N/A (4f)
Inputs: Deaths	Yes	No	No	Yes	Yes	Yes	No		Yes	Yes	Yes	Yes	No	No	Yes		Yes	No	Yes	Yes	No	Yes	Yes	Yes		No	No	Yes	Yes	No	Yes	No
Inputs: Deaths (source)	MOHME (1b) official reports	N/A (1e)	N/A (1e)	Johns Hopkins University (1d)	MOHME (1b) official reports; unofficial reports	Johns Hopkins University (1d)	N/A (1e)		Wikipedia (2b)	Johns Hopkins University (2c)	Johns Hopkins University (2c)	Johns Hopkins University (2c)	N/A (2d)	N/A (2d)	MOHME (2e)		MOHME (3c) official reports	N/A (3b)	MOHME (3c) official reports	MOHME (3c) official reports	N/A (3b)	Worldometers website (3d)	MOHME (3c) official reports, WHO, Worldometers (3d)	MOHME (3c) official reports, WHO, Worldometers (3d)		N/M (4a)	N/M (4a)	Johns Hopkins University (4d)	WHO	N/A (4f)	WHO	N/A (4f)
Other input data	Number of cured [recovered] cases	N/A (1e)	N/A (1e)	Nonpharmaceutical interventions	Number of tests, Detected infected travelers, Travel data	Case and hospitalization data (1f)	Post-infection isolated persons, Hospitalized cases, Infected cases recovered without isolation or hospitalization		3 variables (2f)	4 variables (2g)	5 variables (2h)	N/M (2a)	N/M (2a)	N/M (2a)	None		None	Travel data	Environmental and meteorological conditions	Environmental and meteorological conditions	None	Public transportation variables	None	None		None	None	None	Social distancing	Exported cases from Iran to other countries; Travel data	COVID-19 spreading profiles of 367 cities in China	Exported cases from Iran to other countries, Travel data
Output date range (number of days)	20-02-19 to 20-04-03 (45 days)	20-01-22 to 20-04-07 (77 days)	20-02-11 to 20-03-18 (37 days)	20-06-01 to 20-07-15 (45 days)	19-12-31 to 20-06-30 (183 days)	20-01-26 to 20-11-01 (281 days)	20-01-21 to 20-05-20 (121 days)		~20-02-28 to 20-04-06 (~39 days)	20-02-04 to 21-02-01 (364 days)	20-01-06 to 20-11-24 (324 days)	20-03-14 to 20-11-07 (239 days)	N/M (a) (360 days)	20-03-21 to 20-04-20 (31 days)	20-03-21 to 20-04-20 (31 days)		20-02-20 to 20-03-26 (36 days)	20-02-19 to 20-02-29 (11 days)	~20-02-25 to ~20-06-10 (~107 days) (3e)	~20-02-25 to ~20-06-20 (~117 days) (3f)	20-02-19 to 20-06-07 (110 days)	20-02-01 to 20-08-01 (183 days)	20-02-19 to 21-02-02 (350 days)	~20-03-19 to 20-10-26 (~222 days)		20-02-20 to 20-04-20 (61 days)	20-04-24 to 20-07-07 (75 days)	20-09-19 to 20-12-19 (every 7th day, 14 dates, 92 days duration)	20-03-30 to 20-05-02 (34 days)	20-01-01 to N/M (a)	20-02-22 to 20-06-24 (124 days)	20-02-01 to 20-02-24 (24 days)
Place	Iran	4 countries	Iran	148 countries	Iran	70 countries	Iran and Tehran capital city		6 countries	165 countries	164 countries	157 countries	Iran	Iran	Iran and top 5 provinces		Iran	Iran and 2 multi-province regions	Iran and Fars Province	Iran, 31 Provinces of Iran, World	Iran	Iran	Iran	Iran		9 countries and 11 provinces / municipalities in China	15 countries	184 countries	10 countries	Iran	Iran and 12 provinces	Iran
Compartmental model	SIR (1g)	None	None	SEIR+ (1g) (1h)	SEIR+ (1g)	SEIR (1g)	SEIR+ (1g)		SIR+ (2i)	SEIR (2i)	SIR, SEIR , SEIR+ (2i)	SEIR+ (2i)	SLIR+ (2i)	None	None		None	None	None	None	SIR+ (3g) (3h)	SEIR (3g)	SIR (3g)	SEIR+ (g3) (3i)		None	None	SIR+ (4g) (4h)	None	None	SEIR+ (4g)	None
Statistical method: name	3 growth models (1i)	6 time-series models (1j)	2 Models (k)	Regression trees	Dynamic simulation model	Machine learning	Dynamic model		Multiple regression	Curve fitting (backcating) functional analysis (forecasting)	Regression trees	Dynamic growth parameter modeling	Dynamic model	Autoregressive Integrated Moving Average (ARIMA)	Exponential smoothing model		Calculating number of cases based on different assumptions for case fatality rate (CFR)	Generalized growth mode; Based on the calculation of the epidemic doubling times	Autoregressive Integrated Moving Average (ARIMA) and polynomial regression	Fourth-degree polynomial regression	3-steps model based on the SIR model	Dynamic model	Classical SIR(3g) mathematical model with homogenous mixing assumption	Ordinary least squares minimization		Logistic growth	Autoregressive Integrated Moving Average (ARIMA)	Hyper-parametric learning	Linear growth rates (4i)	N/M (4a)	Data-driven prediction algorithm (4k)	Binomial distributed likelihood framework
R0 estimation results	1.75	None	None	None	2.72 (before starting the interventions)	4 estimates (1k)	3 estimates (1l)		Not used	N/M (2a)	N/M (2a)	N/M (a2)	Not used	Not used	Not used		Not used	Two methods: 3.6 and 3.58	Not used	Not used	2.8-3.3 (range)	Not used	2.37 (for the last 7 days before 20-03-21)	1.73 (20-03-01) and 0.69 (20-04-15) (3j)		Not used	Not used	1.44 (20-03-21), 1.46 (20-03-28)	Not used	Not used	Not used	Not used
Scenarios /models: number	3 (1m)	1	1	1	6 (1n)	1	4 (1o)		2 (2j)	3 (2k)	6 (2l)	1	3 (2m)	1	1		4 (3k)	2 (3l)	1	1	1	2	12 (3m)	3 (3n)		1	1	3 (4l)	1	6 (4m)	1	5 (4n)
Other factors	No	No	No	Yes. Asymptomatic cases, under-reporting	Yes (1p)	Yes. Asymptomatic cases, under-reporting	Yes (1q)		Yes. Under-reporting.	Yes (2n)	Yes. Under-reporting.	Yes. Under-reporting.	Yes (2o)	No	No		No	No	No	No	No	Yes. Asymptomatic cases	Yes (3o)	Yes (3p)		No	No	Asymptomatic cases, under-reporting	No	No	No	No
Primary outcomes	Cumulative deaths, Cumulative cases	Cumulative cases	Normalized Daily cases	Cumulative and daily deaths and cases	Cumulative deaths, Cumulative cases, Current cases	Cumulative and daily deaths and cases, Daily prevalent cases	Cumulative and daily deaths and cases, Daily prevalent cases		Cumulative cases	Cumulative and daily deaths and cases	Cumulative and daily deaths and cases	Cumulative and daily deaths and cases	Cumulative and daily deaths, Daily symptomatic and asymptomatic cases	Daily cases	Cumulative deaths, cases, recovered cases		Cumulative cases	Daily cases	Cumulative and daily deaths and cases (3q)	Cumulative and daily deaths and cases (3r)	Cumulative and daily deaths, Daily cases	Daily deaths and cases	Cumulative cases, Daily active cases	Fractions of national population estimated to be confirmed and suspected cases (3s)		Cumulative cases	Cumulative cases	Cumulative deaths and cases	Daily cases	Cumulative cases	Cumulative and daily cases	Cumulative cases
Primary outcomes interval estimates	No	No	No	No	No	Yes	No		Yes	Yes	Yes	Yes	No	Yes	Yes		No	Yes	No	No	No	No	No	Yes		No	Yes	No	No	Yes	Yes	Yes
Other outcomes	None	None	None	Active, Active hospitalized, Cumulative hospitalized, Active ventilated	None	Reproduction Number	Needed hospital beds, ICU beds		None	Yes (2p)	Yes (2q)	None	None	None	None		Case Fatality Rate	None	None	None	None	None	None	Intensive Care Unit beds needed		None	None	None	None	None	None	None
Other outcomes interval estimates	N/A (1e)	N/A (1e)	N/A (1e)	No	N/A (1e)	Yes	No		N/A (2d)	Yes	Yes	N/A (2d)	N/A (2d)	N/A (2d)	N/A (2d)		No	N/A (3b)	N/A (3b)	N/A (3b)	N/A (3b)	N/A (3b)	N/A (3b)	Yes		N/A (4f)	N/A (4f)	N/A (4f)	N/A (4f)	N/A (f4)	N/A (4f)	N/A (4f)
Model validation	No	Yes (1r)	Yes (1s)	No (1t)	Yes (1u)	Yes (1v)	No		(?)	Yes (2r)	Yes (2s)	Yes (2t)	No	Yes (2u)	Yes (2v)		No	No	Yes (3t)	Yes (3u)	No	Yes (3v)	No	Yes (3w)		Yes (4o)	Yes (4p)	Yes (4q)	No	No	Yes (4j)	No
Study limitations mentioned	Yes	Yes	Yes	Yes	Yes	Yes	No		Yes	Yes	No	No	Yes	Yes	No		Yes	Yes	No	Yes	No	No	Yes	Yes		Yes	Yes	Yes	Yes	No	Yes	Yes
Study limitations described	Yes	No	No	Yes	No	Yes	No		Yes	Yes	No	No	No	Yes	No		No	Yes	No	No	No	No	No	Yes		No	Yes	Yes	Yes	No	Yes	No
	(1a) N/M: Not Mentioned.
	(1b) MOHME: Ministry of Health and Medical Education, Iran.
	(1c) Worldometers Coronavirus [49].
	(1d) Johns Hopkins University, Coronavirus Resource Center [4, 5].
	(1e) N/A: Not applicable.
	(1f) “We do not use case-related data in our modeling. We do look at case and hospitalization data to help determine the bounds for our search grid, as changes in cases lead changes in deaths.” Gu (YYG) [17].
	(1g) Compartmental models: S: Susceptible, E: Exposed, I: Infected, R: Removed or Recovered, L: Latent. In any model with a + sign, there are other components for augmentation of model.
	(1h) DELPHI model: The model underlying the predictions is DELPHI (Differential Equations Leads to Predictions of Hospitalizations and Infections), that is based on SEIR with augmentations for under-detection and governmental response. DELPHI [10].
	(1i) Three growth models: M1: Gompertz Differential Equation, M2: Von Bertalanffy differential growth equation, and M3: Cubic polynomial least squared errors.
	(1j) Six time-series models: (1) Adaptive Neuro-Fuzzy Inference System (ANFIS) enhanced with Genetic Algorithm (GA), (2) Original Adaptive Neuro-Fuzzy Inference System (ANFIS), (3) Particle Swarm Optimizer (PSO), (4) Artificial Bee Colony (ABC), (15) hybridized of Flower Pollination Algorithm and SALP Swarm Algorithm (SSAFPA), (6) Sine-Cosine Algorithm (SCA).
	(1h) Two Models: Linear Regression, Long Short-Term Memory (LSTM).
	(1k) Four estimates: Initial R0 = 2.65. Reopen R = 1.17. Current R = 1.2. Post-mitigation R = 0.90.
	(1l) Three estimates: 7.24 (at the beginning). 2.58 (after interventions). 1.82 (conditional to isolation of 50% within 3 days).
	(1m) Three scenarios based on 3 growth models: S1: Gompertz Differential Equation, S2: Von Bertalanffy differential growth equation, and S3: Cubic polynomial least squared errors.
	(1n) Six scenarios based on combination of two factors: Seasonality (S), and Policy interventions (P). (1) S1P1: Seasonality conditions 1 (no effect or status quo) and Policy effect 1 (status quo contact rate). Estimates for 2020-03-19, the end of first month after the epidemic start date, are equal across the six scenarios. (2) S1P2: Seasonality conditions 1 (no effect or status quo) and Policy …
	(1o) Four scenarios: S0: Basic scenario (no intervention), only 10% isolation. S1: Worst scenario, minimum (25%) isolation. S2: Medium scenario, medium (32%) isolation. S3: Best scenario, maximum (40%) isolation.
	(1p) Seven other factors included: Asymptomatic cases, Under-reporting / Completeness of reporting cases and deaths to MOHME, Delays in reporting cases and deaths to MOHME, Testing availability, Number of tests performed, Social distancing / Quarantine interventions, Seasonality.
	(1q) Two other factors included: Seasonality, Social distancing / Quarantine interventions.
	(1r) Root Mean Squared Error (RMSE), Mean Absolute Error (MAE), Mean Absolute Percentage Error (MAPE), Root Mean Squared Relative Error (RMSRE), and Coefficient of Determination (R square).
	(1s) Root Mean Squared Error (RMSE).
	(1t) Friedman [31] assessed predictive performance of international COVID-19 mortality forecasting models, using median absolute percent error (MAPE) and Median absolute errors (MAE).
	(1u) Root Mean Squared Error (RMSE).
	(1v) Mean Square Error (MSE), Mean Absolute Error (MAE), and Ratio Error (RE). Did not mention the results.
	(2a) N/M: Not Mentioned.
	(2b) Wikipedia. COVID-19 pandemic in Iran [88].
	(2c) Johns Hopkins University, Coronavirus Resource Center [4, 5].
	(2d) N/A: Not Applicable.
	(2e) MOHME: Ministry of Health and Medical Education, Iran.
	(2f) Four variables: Cumulative recoveries, Active cases, Any changes to domestic COVID-19-testing regimes, such as case definitions or testing methodology, and Non-pharmaceutical interventions.
	(2g) Three variables: Mobility, Testing, and Seroprevalence (the latter for 41 locations).
	(2h) Five variables: Interventions, Social contacts, Comorbidities, Hospital bed capacity, Intensive Care Unit bed capacity.
	(2i) Compartmental models: S: Susceptible, E: Exposed, I: Infected, R: Removed or Recovered, L: Latent. In any model with a + sign, there are other components for augmentation of model.
	(2j) Two scenarios: ‘No-policy scenario’ and ‘Actual policies’.
	(2k) Three scenarios: S1 Best (Masks): ‘Universal Masks’ scenario reflects 95% mask usage in public in every location. S2 Reference (Current): ‘Current projection’ scenario assumes social distancing mandates are re-imposed for 6 weeks whenever daily deaths reach 8 per million (0.8 per 100,000). S3 Worse (Easing): ‘Mandates easing’ scenario reflects continued easing of social distancing mandates, …
	(2l) Six scenarios: S1: Additional 50% Reduction. S2: Maintain Status Quo. S3: Relax Interventions 50%. S4: Surged Additional 50% Reduction. S5: Surged Maintain Status Quo. S6: Surged Relax Interventions 50%.
	(2m) S1: Ideal scenario, serious distancing. People reduce their social [physical] contacts to 20% of regular level, voluntarily or on a forced basis, after number of cases and deaths have increased, plus close observation of sanitation cautions, so that transmission rate reduces by 65%. S2: Medium scenario, not serious distancing. People reduce their social [physical] contacts only to 20% of reg…
	(2n) Five other factors included: Asymptomatic cases, Mobility, Testing, Seroprevalence, Seasonality.
	(2o) Two other factors included: Asymptomatic cases, Social distancing / Quarantine interventions.
	(2p) Six other outcomes: All beds needed, Intensive Care Unit beds needed, Invasive ventilators needed, Tests, Mobility, Seroprevalence.
	(2q) Five other outcomes: Hospital demand, Hospital incidence, Intensive Care Unit demand, Intensive Care Unit incidence, Rt (Effective Reproduction Number).
	(2r) IHME web site [12] refers to Friedman [31], who assessed predictive performance of international COVID-19 mortality forecasting models, using median absolute percent error (MAPE) and Median absolute errors (MAE).
	(2s) Mean Absolute Percentage Error (MAPE).
	(2t) They validated the model “by looking at the coverage of the forecasts, i.e. the proportion of times that the number of confirmed cases/deaths fell within a specified lower and upper bound, X min and X max. Coverage plots can help visualize how well the model is doing.”
	(2u) Graphical residual assessment of the model.
	(2v) Mean Squared Error (MSE), Root Mean Squared Error (RMSE), Mean Absolute Error (MEA), Mean Absolute Percentage Error (MAPE), Akaike Information Criterion (AIC).
	(3a) N/M: Not Mentioned.
	(3b) N/A: Not Applicable.
	(3c) MOHME: Ministry of Health and Medical Education, Iran.
	(3d) Worldometers Coronavirus [49].
	(3e) Start and end dates mentioned in manuscript text, mentioned in title of their Figure 14, and shown within their Figure 14 do not seem to be congruent.
	(3f) Start and end dates mentioned in manuscript text, mentioned in title of their Figure 15, and shown within their Figure 15 do not seem to be congruent.
	(3g) Compartmental models: S: Susceptible, E: Exposed, I: Infected, R: Removed or Recovered, L: Latent. In any model with a + sign, there are other components for augmentation of model.
	(3h) SIR with exact and approximated solutions, extrapolation based on least squares model with three functions.
	(3i) SEIR+ Distinguishing between fatal and recovered cases combined with an estimate of the percentage of symptomatic cases using delay-adjusted Case Fatality Rate.
	(3j) Estimated effective reproduction number that ranged from 0.66 to 1.73 between February and April 2020, with a median of 1.16. Estimated a reduction in the effective reproduction number during this period, from 1.73 (95% CI 1.60–1.87) on 1 March 2020 to 0.69 (95% CI 0.68–0.70) on 15 April 2020, due to various non-pharmaceutical interventions.
	(3k) Four scenarios based on different values of Case Fatality Rate. S1: 0.3%, S2: 0.5%, S3: 1%, and S4: 2%.
	(3l) Based on two different methods to estimate R0.
	(3m) (1) S1P10: Scenario 1 (Best scenario, based on official reports with correction factor of 1) with 10 million susceptible population.(2) 12 scenarios based on combination of three options for number of cases and deaths to start with, and four options for the susceptible population size. (1) S1P10: Scenario 1 (Best scenario, based on official reports with correction factor of 1) with 10 millio…
	(3n) Three scenarios: (1) maintaining the same level of control measures as of 12 April 2020, (2) reinforcing the control measures to increase physical distancing by a 20% increase in the reproduction number, and (3) partial lifting the restrictions to ease physical distancing by a 20% decrease in the reproduction number.
	(3o) Completeness of reporting cases and deaths to MOHME.
	(3p) Accounted for the under-reporting of the number of infected cases using delay-adjusted case fatality ratio (CFR) approach.
	(3q) Cumulative deaths and cases (for Iran and Fars Province), Daily deaths and cases (for Fars Province)
	(3r) Cumulative deaths and cases (for Iran and World), Daily or cumulative cases in 30 days after the first day of infected cases in the 31 Iranian provinces)
	(3s) We transformed their reported fractions of national population estimated to be confirmed and suspected cases to numbers of people estimated to be confirmed and suspected cases, using a total national population of 84297880 (used by IHME [12]).
	(3t) Area Under Curve (AUC).
	(3u) Area Under Curve (AUC).
	(3v) Root Mean Squared Error (RMSE).
	(3w) Root Mean Squared Error (RMSE).
	(4a) N/M: Not mentioned.
	(4b) Mentioned: “WIND DATA, a leading financial data services provider in China”.
	(4c) Worldometers Coronavirus. [49].
	(4d) Johns Hopkins University, Coronavirus Resource Center [4, 5].
	(4e) MOHME: Ministry of Health and Medical Education, Iran.
	(4f) N/A: Not Applicable.
	(4g) SEIR+ Distinguishing between fatal and recovered cases combined with an estimate of the percentage of symptomatic cases using delay-adjusted Case Fatality Rate.
	(4h) SI-kJ alpha model: S: Susceptible. I: Infected. k: k sub-states of infection. J: J is a hyperparameter introduced for a smoothing effect to deal with noisy data. Alpha: an additional hyperparameter to minimizes the Root Mean Squared Error.
	(4i) They have not named their method. It could be names as linear growth rates, according to their Equation (1) and Equation (2).
	(4j) Another study by Zhan and colleagues was cited for validity of their models.
	(4k) A data-driven prediction algorithm to find the most resembling growth curve from the historical profiles in China.
	(4l) Three scenarios: Current, Released, Restricted, each with 6 levels of putative under-ascertainment parameter.
	(4m) Six scenarios based on six sets of international travel destinations.
	(4n) Five scenarios based on selected combinations of (1) Effective catchment population, (2) Detection window 10 or 8 days, and (3) 90% or 70% load factors.
	(4o) R Square.
	(4p) Akaike Information Criterion (AIC).
	(4q) Root Mean Squared Error (RMSE).

## Sheet: Studies' results
[[[ Lay-out of this table: (0) First author, (1) Cumulative deaths, Scenario or model,			Month	1, March	2, April	3, May	4, June	5, July	6, August	Latest date	Latest date		1st Peak	1st Peak	2nd Peak	2nd Peak	3rd Peak	3rd Peak	Contorl Day	Contorl Day	Contorl Day	Validity	Validity
(2) Daily deaths, Scenario or model,			Day	30	61	92	123	154	185	in 2020	in 2021		Peak Value	Peak Date	Peak Value	Peak Date	Peak Value	Peak Date	Control Day Value	Control Day Date	Control Day Name	Measure	Value
(3) Cumulative cases, Scenario or model,			Date, Gregorian	2020 03 19	2020 04 19	2020 05 20	2020 06 20	2020 07 21	2020 08 21
(4) Daily cases, Scenario or model. ]]]			Date, Hijri Solar	1398 12 29	1399 01 31	1399 02 31	1399 03 31	1399 04 31	1399 05 31
First author	Outcome	Scenario or model	Source	Value	Value	Value	Value	Value	Value	Value	Value		Value	Date					Value	Date	Name	Name	Values
MOH Official	Cumulative deaths	Not applicable	Johns Hopkins	1284	5118	7183	9507	14634	20376	-	-		-	-	-	-	-	-	-	-	-	-	-
MOH Official	New deaths	Not applicable	Johns Hopkins	149	87	64	115	229	112	-	-		158	2020 04 04	235	2020 07 28	279	2020 10 14	-	-	-	-	-
MOH Official	Cumulative cases	Not applicable	Johns Hopkins	18407	82211	126949	202584	278827	354764	-	-		-	-	-	-	-	-	-	-	-	-	-
MOH Official	New cases	Not applicable	Johns Hopkins	1046	1343	2346	2322	2625	2206	-	-		-	-					-	-	-	-	-
Ahmadi	Cumulative deaths	Gompertz	Fig 2c, Text	1264	-	-	-	-	-	-	-		-	-	-	-	-	-	11000	2020 06 01	End of the epidemic	-	-
Ahmadi	Cumulative deaths	Von Bertalanffy	Fig 2c, Text	1322	-	-	-	-	-	-	-		-	-	-	-	-	-	4900	2020 06 01	End of the epidemic	-	-
Ahmadi	Cumulative deaths	Cubic Polynomial	Fig 4i	1263	-	-	-	-	-	-	-		-	-	-	-	-	-	-	-	-	-	-
Ahmadi	Cumulative cases	Gompertz	Fig 2a, Text	22379	60720	-	-	-	-	-	-		-	-	-	-	-	-	87000	2020 05 13	End of the epidemic	-	-
Ahmadi	Cumulative cases	Von Bertalanffy	Fig 2a, Text	23857	-	-	-	-	-	-	-		-	-	-	-	-	-	87000	2020 05 13	End of the epidemic	-	-
Ahmadi	Cumulative cases	Cubic Polynomial	Fig 4h	18797	-	-	-	-	-	-	-		-	-	-	-	-	-	-	-	-	-	-
Al-Qaness	Cumulative cases	M1 *	Fig 4	20588	-	-	-	-	-	-	-		-	-	-	-	-	-	-	-	-	Overall, the outcomes show that Adaptive Neuro-Fuzzy Inference System (ANFIS) enhanced with Genetic Algorithm (GA) model outperforms all compared methods in almost all performance measures, such as Root Mean Squared Error (RMSE), Mean Absolute Error (MAE), Mean Absolute Percentage Error (MAPE), Root Mean Squared Relative Error (RMSRE), and Coefficient of Determination (R2).	RMSE=302.37, MAE=217.27, MAPE=0.736, RMSRE=0.0105, R2=0.9874.
* Adaptive Neuro-Fuzzy Inference System (ANFIS) enhanced with Genetic Algorithm (GA)
* M1: Adaptive Neuro-Fuzzy Inference System (ANFIS) enhanced with Genetic Algorithm (GA). They have 6 models: (1) Adaptive Neuro-Fuzzy Inference System (ANFIS) enhanced with Genetic Algorithm (GA), (2) Original Adaptive Neuro-Fuzzy Inference System (ANFIS), (3) Particle Swarm Optimizer(PSO), (4) Artificial Bee Colony (ABC), (5) hybridized of Flower Pollination Algorithm and Salp Swarm Algorithm (…
(6) Sine-Cosine Algorithm (SCA). The first one, Adaptive Neuro-Fuzzy Inference System (ANFIS) enhanced with Genetic Algorithm (GA), had the best accuracy performance.
				2020 03 18
Ayyoubzadeh	Normalized Daily cases	Logistic regression	Fig 3	92	-	-	-	-	-	-	-		93	2020 03 16	-	-	-	-	-	-	-	Root Mean Squared Error (RMSE)	RMSE=7.562
Ayyoubzadeh	Normalized Daily cases	LSTM (Long Short-Term Memory)	Fig 3	86	-	-	-	-	-	-	-		86	2020 03 16	-	-	-	-	-	-	-	Root Mean Squared Error (RMSE)	RMSE=27.187
DELPHI	Total detected deaths	Single scenario	totaldetecteddeaths *	-	-	-	8426	-	-	-	-		-	-	-	-	-	-	-	-	-	See @ Note on validity	@
DELPHI	Detected deaths daily	Single scenario	detecteddeaths_daily *	-	-	-	12	-	-	-	-		-	-	-	-	-	-	-	-	-	@	@
DELPHI	Total detected [cases]	Single scenario	totaldetected *	-	-	-	144305	-	-	-	-		-	-	-	-	-	-	-	-	-	@	@
DELPHI	Detected daily [cases]	Single scenario	detected_daily *	-	-	-	211	-	-	-	-		-	-	-	-	-	-	-	-	-	@	@
* Their file DELPHI-master/predicted/Global.csv. Available at https://github.com/COVIDAnalytics/DELPHI. Accessed 2 October 2020.													-	-	-	-	-	-	-	-	-	@	@
Ghaffarzadegan	Cumulative deaths	Scenario S1P1	Fig 4c	15317	44078	70462	95658	-	-	-	-		-	-	-	-	-	-	-	-	-	Root Mean Squared Error (RMSE)	RMSE 174 (for deaths)
Ghaffarzadegan	Cumulative deaths	Scenario S2P1	Fig 4c	15317	44078	68383	85262	-	-	-	-		-	-	-	-	-	-	-	-	-	Root Mean Squared Error (RMSE)	RMSE 174 (for deaths)
Ghaffarzadegan	Cumulative deaths	Scenario S3P1	Fig 4c	15317	44078	68383	80213	-	-	-	-		-	-	-	-	-	-	-	-	-	Root Mean Squared Error (RMSE)	RMSE 174 (for deaths)
Ghaffarzadegan	Cumulative deaths	Scenario S1P2	Fig 4c	15317	41702	52937	66549	-	-	-	-		-	-	-	-	-	-	-	-	-	Root Mean Squared Error (RMSE)	RMSE 174 (for deaths)
Ghaffarzadegan	Cumulative deaths	Scenario S2P2	Fig 4c	15317	41702	52937	60015	-	-	-	-		-	-	-	-	-	-	-	-	-	Root Mean Squared Error (RMSE)	RMSE 174 (for deaths)
Ghaffarzadegan	Cumulative deaths	Scenario S3P2	Fig 4c	15317	41702	52937	57341	-	-	-	-		-	-	-	-	-	-	-	-	-	Root Mean Squared Error (RMSE)	RMSE 174 (for deaths)
Ghaffarzadegan	Cumulative cases	Scenario S1P1	Fig 4b	892009	1.4892e+06	2.24514e+06	2.91793e+06	-	-	-	-		-	-	-	-	-	-	-	-	-	Root Mean Squared Error (RMSE)	RMSE 2529 (for cases)
Ghaffarzadegan	Cumulative cases	Scenario S2P1	Fig 4b	892009	1.4892e+06	2.24514e+06	2.4946e+06	-	-	-	-		-	-	-	-	-	-	-	-	-	Root Mean Squared Error (RMSE)	RMSE 2529 (for cases)
Ghaffarzadegan	Cumulative cases	Scenario S3P1	Fig 4b	892009	1.4892e+06	2.26026e+06	2.10907e+06	-	-	-	-		-	-	-	-	-	-	-	-	-	Root Mean Squared Error (RMSE)	RMSE 2529 (for cases)
Ghaffarzadegan	Cumulative cases	Scenario S1P2	Fig 4b	892009	1.2851e+06	1.63283e+06	1.99568e+06	-	-	-	-		-	-	-	-	-	-	-	-	-	Root Mean Squared Error (RMSE)	RMSE 2529 (for cases)
Ghaffarzadegan	Cumulative cases	Scenario S2P2	Fig 4b	892009	1.2851e+06	1.55724e+06	1.70086e+06	-	-	-	-		-	-	-	-	-	-	-	-	-	Root Mean Squared Error (RMSE)	RMSE 2529 (for cases)
Ghaffarzadegan	Cumulative cases	Scenario S3P2	Fig 4b	892009	1.2851e+06	1.54968e+06	1.60259e+06	-	-	-	-		-	-	-	-	-	-	-	-	-	Root Mean Squared Error (RMSE)	RMSE 2529 (for cases)
Ghaffarzadegan	Current cases	Scenario S1P1	Fig 4d	491126	277846	324026	314798	-	-	-	-		492473	2020 03 19	334801	2020 05 08	-	-	-	-	-	Root Mean Squared Error (RMSE)	RMSE 2529 (for cases)
Ghaffarzadegan	Current cases	Scenario S2P1	Fig 4d	491126	277846	261864	158041	-	-	-	-		492473	2020 03 19	322697	2020 05 03	-	-	-	-	-	Root Mean Squared Error (RMSE)	RMSE 2529 (for cases)
Ghaffarzadegan	Current cases	Scenario S3P1	Fig 4d	491126	277846	228080	63448.4	-	-	-	-		492473	2020 03 19	322697	2020 05 03	-	-	-	-	-	Root Mean Squared Error (RMSE)	RMSE 2529 (for cases)
Ghaffarzadegan	Current cases	Scenario S1P2	Fig 4d	491126	150818	157809	167500	-	-	-	-		492473	2020 03 19	-	-	-	-	-	-	-	Root Mean Squared Error (RMSE)	RMSE 2529 (for cases)
Ghaffarzadegan	Current cases	Scenario S2P2	Fig 4d	491126	150818	119971	49934.8	-	-	-	-		492473	2020 03 19	-	-	-	-	-	-	-	Root Mean Squared Error (RMSE)	RMSE 2529 (for cases)
Ghaffarzadegan	Current cases	Scenario S3P2	Fig 4d	491126	150818	102404	20204.9	-	-	-	-		492473	2020 03 19	-	-	-	-	-	-	-	Root Mean Squared Error (RMSE)	RMSE 2529 (for cases)
										2020-11-01
Gu (YYG)	Cumulative deaths, mean	Single scenario	predicted_total_deaths_mean *	-	-	-	-	-	-	31955	-		-	-	-	-	-	-	-	-	-	) Mean Square Error (MSE), Mean Absolute Error (MAE), and Ratio Error (RE)	Did not mention the results
Gu (YYG)	Cumulative deaths, lower	Single scenario	predicted_total_deaths_lower *	-	-	-	-	-	-	29231	-		-	-	-	-	-	-	-	-	-	See @ Note on validity	@
Gu (YYG)	Cumulative deaths, upper	Single scenario	predicted_total_deaths_upper *	-	-	-	-	-	-	36014	-		-	-	-	-	-	-	-	-	-	@	@
Gu (YYG)	Daily deaths, mean	Single scenario	predicted_deaths_mean *	-	-	-	-	-	-	189.467	-		-	-	-	-	-	-	-	-	-	@	@
Gu (YYG)	Daily deaths, mean	Single scenario	predicted_deaths_lower *	-	-	-	-	-	-	73	-		-	-	-	-	-	-	-	-	-	@	@
Gu (YYG)	Daily deaths, mean	Single scenario	predicted_deaths_upper *	-	-	-	-	-	-	387	-		-	-	-	-	-	-	-	-	-	@	@
Gu (YYG)	Cumulative cases, mean	Single scenario	predicted_total_infected_mean *	1172378	2009868	3022628	5059731	8001507	11018417	17898543	-		-	-	-	-	-	-	-	-	-	@	@
Gu (YYG)	Cumulative cases, lower	Single scenario	predicted_total_infected_lower *	440234	750255	1214873	2358117	4277918	6410416	9252154	-		-	-	-	-	-	-	-	-	-	@	@
Gu (YYG)	Cumulative cases, upper	Single scenario	predicted_total_infected_upper *	2214405	3706618	5392129	8656182	13014931	17159718	31154184	-		-	-	-	-	-	-	-	-	-	@	@
Gu (YYG)	Daily incident cases, mean	Single scenario	predicted_new_infected_mean *	35251	24101	44963	85417	99500	91952	126637	-		44772	2020 03 05	126637	2020 11 01	-	-	-	-	-	@	@
Gu (YYG)	Daily incident cases, lower	Single scenario	predicted_new_infected_lower *	13279	8693	23653	49804	69771	61529	24229	-		15508	2020 03 03	71635	2020 07 27	-	-	-	-	-	@	@
Gu (YYG)	Daily incident cases, lower	Single scenario	predicted_new_infected_upper *	61369	44894	68707	138892	135612	131357	363726	-		86459	2020 03 04	363726	2020 11 01	-	-	-	-	-	@	@
Gu (YYG)	Daily prevalent cases, mean	Single scenario	predicted_current_infected_mean *	610183	362487	574001	1150831	1472947	1428598	1729160	-		641888	2020 03 14	1729160	2020 11 01	-	-	-	-	-	@	@
Gu (YYG)	Daily prevalent cases, lower	Single scenario	predicted_current_infected_lower *	216268	131352	285590	658556	1004842	998104	412656	-		224066	2020 03 13	1064222	2020 08 05	-	-	-	-	-	@	@
Gu (YYG)	Daily prevalent cases, upper	Single scenario	predicted_current_infected_upper *	1143720	668487	902802	1869856	2064466	1993535	4620216	-		1229231	2020 03 13	4620216	2020 11 01	-	-	-	-	-	@	@
* In their file latest_global.csv. Available at https://github.com/youyanggu/covid19_projections. Accessed 2 October 2020.													-	-	-	-	-	-	-	-	-	@	@
Haghdoost	Cumulative deaths	Scenario basic (10%) isolation	Table 3	-	-	30700	-	-	-	-	-		-	-	-	-	-	-	-	-	-	-	-
Haghdoost	Cumulative deaths	Scenario 1 minimum (25%) isolation	Fig 3a *	3823.9	9106.92	-	-	-	-	-	-		-	-	-	-	-	-	-	-	-	-	-
Haghdoost	Cumulative deaths	Scenario 1 minimum (25%) isolation	Table 3	-	-	13450	-	-	-	-	-		-	-	-	-	-	-	-	-	-	-	-
Haghdoost	Cumulative deaths	Scenario 2 medium (32%) isolation	Fig 5a	2796.35	6231	8,632(a)	-	-	-	-	-		-	-	-	-	-	-	-	-	-	-	-
Haghdoost	Cumulative deaths	Scenario 2 medium (32%) isolation	Table 3	-	-	8630	-	-	-	-	-		-	-	-	-	-	-	-	-	-	-
Haghdoost	Cumulative deaths	Scenario 3 maximum (40%) isolation	Table 3	-	-	6030	-	-	-	-	-		-	-	-	-	-	-	-	-	-	-	-
Haghdoost	Cumulative cases	Scenario basic (10%) isolation	Table 3	-	-	2400000	-	-	-	-	-		-	-	-	-	-	-	-	-	-	-	-
Haghdoost	Cumulative cases	Scenario 1 minimum (25%) isolation	Fig 3b *	499054	953943	1160000	-	-	-	-	-		-	-	-	-	-	-	-	-	-	-	-
Haghdoost	Cumulative cases	Scenario 2 medium (32%) isolation	Fig 3b *	499054	953943	-	-	-	-	-	-		-	-	-	-	-	-	-	-	-	-	-
Haghdoost	Cumulative cases	Scenario 2 medium (32%) isolation	Table 3	-	-	951000	-	-	-	-	-				-	-	-	-	-	-	-	-	-
Haghdoost	Cumulative cases	Scenario 3 maximum (40%) isolation	Fig 7b	437764	704230	812991	-	-	-	-	-		-	-	-	-	-	-	-		-	-	-
Haghdoost	Cumulative cases	Scenario 3 maximum (40%) isolation	Table 3	-	-	811000	-	-	-	-	-		-	-	-	-	-	-	-		-	-	-
Haghdoost	New cases	Scenario 1 minimum (25%) isolation	Fig 9a	12454	13460	7859	-	-	-	-	-		13512	2020 03 02	14133	2020 03 11	15172	2020 04 10	-	-	-	-	-
Haghdoost	New cases	Scenario 2 medium (32%) isolation	Fig 9b	11992.5	9715.89	4253.58	-	-	-	-	-		13514	2020 03 02	14203	2020 03 11	11771	2020 04 10	-	-	-	-	-
Haghdoost	New cases	Scenario 3 maximum (40%) isolation	Fig 9c	11427	6934	2272	-	-	-	-	-		13689	2020 03 02	14272	2020 03 11	9223	2020 04 10	-	-	-	-	-
Haghdoost	Max cases per day	Scenario basic (10%) isolation	Table 3	-	-	1600000	-	-	-	-	-		-	-	-	-	-	-	-	-	-	-	-
Haghdoost	Max cases per day	Scenario 1 minimum (25%) isolation	Table 3	-	-	91300	-	-	-	-	-		-	-	-	-	-	-	-	-	-	-	-
Haghdoost	Max cases per day	Scenario 2 medium (32%) isolation	Table 3 and text	-	-	92100	-	-	-	-	-		-	-	-	-	-	-	-	1399 month 2 = 2020 04 20 to 05 20	Epidemic is well controlled	-	-
Haghdoost	Max cases per day	Scenario 3 maximum (40%) isolation	Table 3 and text	-	-	9150	-	-	-	-	-		-	-	-	-	-	-	-	1399 month 2 = 2020 04 20 to 05 20	Epidemic is well controlled	-	-
* Figure 3 and figure 4 titles both read "maximum isolation". Figures 7 and 8 titles also read "maximum isolation" and show the lowest numbers. Therefore, figures 3 and 4 that show the highest numbers are probably the "minimum isolation".
Hsiang	Cumulative cases, mean	Scenario Actual Policies	predicted_cum_confirmed_cases_tr *	34858.4	-	-	-	-	-	-	-		-	-	-	-	-	-	-	-	-	(?)	(?)
Hsiang	Cumulative cases, lower	Scenario Actual Policies	quantile_0025_policy *	20915.2	-	-	-	-	-	-	-		-	-	-	-	-	-	-	-	-	-	-
Hsiang	Cumulative cases, upper	Scenario Actual Policies	quantile_0975_policy *	120557	-	-	-	-	-	-	-		-	-	-	-	-	-	-	-	-	-	-
Hsiang	Cumulative cases, mean	Scenario No-policy	predicted_cum_confirmed_cases_no *	2.95252e+06	-	-	-	-	-	-	-		-	-	-	-	-	-	-	-	-	-	-
Hsiang	Cumulative cases, lower	Scenario No-policy	quantile_0025_no_policy *	817658	-	-	-	-	-	-	-		-	-	-	-	-	-	-	-	-	-	-
Hsiang	Cumulative cases, upper	Scenario No-policy	quantile_0975_no_policy *	5.15239e+06	-	-	-	-	-	-	-		-	-	-	-	-	-	-	-	-	-	-
* In their file Figure4_data.csv (within source_date.zip) available form https://codeocean.com/capsule/1887579/tree/v3 (Published Result Version 3.0, Jun 9, 2020, source_data). Accessed 14 October 2020.
																	4th Peak	4th Peak
										2020 12 31	2021 01 31						Peak Value	Peak Date
IHME	Cumulative deaths (smoothed), mean	Scenario 1 Best (Masks)	totdea_mean_smoothed *	1215.16	5149.69	7182.77	9495.31	14642.1	20369.1	44087.4	51046.1		-	-	-	-	-	-	-	-	-	See @ Note on validity	@
IHME	Cumulative deaths (smoothed), lower	Scenario 1 Best (Masks)	totdea_lower_smoothed *	1215.16	5149.69	7182.77	9495.31	14642.1	20369.1	38030.8	40150.6		-	-	-	-	-	-	-	-	-	@	@
IHME	Cumulative deaths (smoothed), upper	Scenario 1 Best (Masks)	totdea_upper_smoothed *	1215.16	5149.69	7182.77	9495.31	14642.1	20369.1	51027	63450.2		-	-	-	-	-	-	-	-	-	@	@
IHME	Cumulative deaths (smoothed), mean	Scenario 2 Reference (Current)	totdea_mean_smoothed *	1215.16	5149.69	7182.77	9495.31	14642.1	20369.1	67186.1	78490.5		-	-	-	-	-	-	-	-	-	@	@
IHME	Cumulative deaths (smoothed), lower	Scenario 2 Reference (Current)	totdea_lower_smoothed *	1215.16	5149.69	7182.77	9495.31	14642.1	20369.1	57912.9	75519.1		-	-	-	-	-	-	-	-	-	@	@
IHME	Cumulative deaths (smoothed), upper	Scenario 2 Reference (Current)	totdea_upper_smoothed *	1215.16	5149.69	7182.77	9495.31	14642.1	20369.1	72170.3	81606.5		-	-	-	-	-	-	-	-	-	@	@
IHME	Cumulative deaths (smoothed), mean	Scenario 3 Worse (Easing)	totdea_mean_smoothed *	1215.16	5149.69	7182.77	9495.31	14642.1	20369.1	70876.8	102130		-	-	-	-	-	-	-	-	-	@	@
IHME	Cumulative deaths (smoothed), lower	Scenario 3 Worse (Easing)	totdea_lower_smoothed *	1215.16	5149.69	7182.77	9495.31	14642.1	20369.1	57955.8	80475.3		-	-	-	-	-	-	-	-	-	@	@
IHME	Cumulative deaths (smoothed), upper	Scenario 3 Worse (Easing)	totdea_upper_smoothed *	1215.16	5149.69	7182.77	9495.31	14642.1	20369.1	86234.7	125690		-	-	-	-	-	-	-	-	-	@	@
IHME	Daily deaths (smoothed), mean	Scenario 1 Best (Masks)	deaths_mean_smoothed *	136.842	93.7084	53.9737	112.52	211.082	136.454	209.698	230.708		**	**	**	**	233	2020 10 24	-	-	-	@	@
IHME	Daily deaths (smoothed), lower	Scenario 1 Best (Masks)	deaths_lower_smoothed *	136.842	93.7084	53.9737	112.52	211.082	136.454	71.5833	54.7243		**	**	**	**	no peak	-	-	-	-	@	@
IHME	Daily deaths (smoothed), upper	Scenario 1 Best (Masks)	deaths_upper_smoothed *	136.842	93.7084	53.9737	112.52	211.082	136.454	381.749	434.443		**	**	**	**	436	2021 01 28	-	-	-	@	@
IHME	Daily deaths (smoothed), mean	Scenario 2 Reference (Current)	deaths_mean_smoothed *	136.842	93.7084	53.9737	112.52	211.082	136.454	604.873	208.801		**	**	**	**	785	2020 12 17	-	-	-	@	@
IHME	Daily deaths (smoothed), lower	Scenario 2 Reference (Current)	deaths_lower_smoothed *	136.842	93.7084	53.9737	112.52	211.082	136.454	381.7	114.515		**	**	**	**	551	2020 12 19	-	-	-	@	@
IHME	Daily deaths (smoothed), upper	Scenario 2 Reference (Current)	deaths_upper_smoothed *	136.842	93.7084	53.9737	112.52	211.082	136.454	908.21	364.371		**	**	**	**	1044	2020 12 12	-	-	-	@	@
IHME	Daily deaths (smoothed), mean	Scenario 3 Worse (Easing)	deaths_mean_smoothed *	136.842	93.7084	53.9737	112.52	211.082	136.454	1029.46	862.483		**	**	**	**	1067	2021 01 09	-	-	-	@	@
IHME	Daily deaths (smoothed), lower	Scenario 3 Worse (Easing)	deaths_lower_smoothed *	136.842	93.7084	53.9737	112.52	211.082	136.454	669.004	673.486		**	**	**	**	728	2021 01 15	-	-	-	@	@
IHME	Daily deaths (smoothed), upper	Scenario 3 Worse (Easing)	deaths_upper_smoothed *	136.842	93.7084	53.9737	112.52	211.082	136.454	1456.48	1093.16		**	**	**	**	1477	2021 01 05	-	-	-	@	@
IHME	Cumulative cases, mean	Scenario 1 Best (Masks)	inf_cuml_mean_s1 *	-	-	-	-	-	-	-	-		-	-	-	-	-	-	-	-	-	@	@
IHME	Cumulative cases, lower	Scenario 1 Best (Masks)	inf_cuml_lower_s1 *	-	-	-	-	-	-	-	-		-	-	-	-	-	-	-	-	-	@	@
IHME	Cumulative cases, upper	Scenario 1 Best (Masks)	inf_cuml_upper_s1 *	-	-	-	-	-	-	-	-		-	-	-	-	-	-	-	-	-	@	@
IHME	Cumulative cases, mean	Scenario 2 Reference (Current)	inf_cuml_mean_s2 *	1196457	2.07187e+06	2.65601e+06	3.88306e+06	5876800	7.22921e+06	24127996	26128866		-	-	-	-	-	-	-	-	-	@	@
IHME	Cumulative cases, lower	Scenario 2 Reference (Current)	inf_cuml_lower_s2 *	1.04229e+06	1.85036e+06	2.39608e+06	3.52171e+06	5400417	6.65778e+06	18741138	19799934		-	-	-	-	-	-	-	-	-	@	@
IHME	Cumulative cases, upper	Scenario 2 Reference (Current)	inf_cuml_upper_s2 *	1.36466e+06	2.31016e+06	2.93381e+06	4.26696e+06	6382434	7.83421e+06	30946644	34417912		-	-	-	-	-	-	-	-	-	@	@
IHME	Cumulative cases, mean	Scenario 3 Worse (Easing)	inf_cuml_mean_s3 *	-	-	-	-	-	-	-	-		-	-	-	-	-	-	-	-	-	@	@
IHME	Cumulative cases, lower	Scenario 3 Worse (Easing)	inf_cuml_lower_s3 *	-	-	-	-	-	-	-	-		-	-	-	-	-	-	-	-	-	@	@
IHME	Cumulative cases, upper	Scenario 3 Worse (Easing)	inf_cuml_upper_s3 *	-	-	-	-	-	-	-	-		-	-	-	-	-	-	-	-	-	@	@
IHME	Daily cases, mean	Scenario 1 Best (Masks)	est_infections_mean *	-	-	-	-	-	-	73180.5	69621.8		**	**	**	**	76020	2020 10 06	-	-	-	@	@
IHME	Daily cases, lower	Scenario 1 Best (Masks)	est_infections_lower *	-	-	-	-	-	-	20144.4	14818.3		**	**	**	**	no peak	-	-	-	-	@	@
IHME	Daily cases, upper	Scenario 1 Best (Masks)	est_infections_upper *	-	-	-	-	-	-	137548	126736		**	**	**	**	139733	2021 01 08	-	-	-	@	@
IHME	Daily cases, mean	Scenario 2 Reference (Current)	est_infections_mean *	40145.1	19069.1	23708.7	55687.1	58724.3	39444.5	103283	41847.4		**	**	**	**	254850	2020 11 29	-	-	-	@	@
IHME	Daily cases, lower	Scenario 2 Reference (Current)	est_infections_lower *	37429.5	17810.6	21531.8	51801.6	54566.9	36539.8	60240.1	18207.8		**	**	**	**	179073	2020 12 01	-	-	-	@	@
IHME	Daily cases, upper	Scenario 2 Reference (Current)	est_infections_upper *	42991.5	20380.9	25946.5	59799.2	62790.4	42700.9	215305	68779.7		**	**	**	**	335289	2020 11 23	-	-	-	@	@
IHME	Daily cases, mean	Scenario 3 Worse (Easing)	est_infections_mean *	-	-	-	-	-	-	330112	182612		**	**	**	**	342539	2020 12 22	-	-	-	@	@
IHME	Daily cases, lower	Scenario 3 Worse (Easing)	est_infections_lower *	-	-	-	-	-	-	232989	135806		**	**	**	**	233422	2020 12 28	-	-	-	@	@
IHME	Daily cases, upper	Scenario 3 Worse (Easing)	est_infections_upper *	-	-	-	-	-	-	435400	236781		**	**	**	**	472646	2020 12 19	-	-	-	@	@
* Their files Best_masks_hospitalization_all_locs.csv [Scenario 1 Best (Masks)], Reference_hospitalization_all_locs.csv [Scenario 2 Reference (Current)], and Worse_hospitalization_all_locs.csv [Scenario 3 Worse (Easing)], available at https://ihmecovid19storage.blob.core.windows.net/latest/ihme-covid19.zip. Accessed 12 October 2020.																			-	-	-	@	@
** Replicating / imitating official reports.
										2020 12 31
Imperial	Cumulative deaths, mean	S1 Additional 50% Reduction	cumul_death_y_mea_S1 *	762.78	3743.34	5275.59	7303.25	11536.6	16538.1	27195.3	-		-	-	-	-	-	-	-	-	-	Mean Absolute Percentage Error (MAPE)	Median MAPE (10th, 90th percentile) for Deaths in Asia = 14.4% (2.9, 65.2)
Imperial	Cumulative deaths, lower	S1 Additional 50% Reduction	cumul_death_y_025_S1 *	433.78	2095.12	3066.82	4202.7	6537.4	9894.62	17637.6	-		-	-	-	-	-	-	-	-	-	Mean Absolute Percentage Error (MAPE)	Median MAPE (10th, 90th percentile) for Deaths in Asia = 14.4% (2.9, 65.2)
Imperial	Cumulative deaths, upper	S1 Additional 50% Reduction	cumul_death_y_975_S1 *	1253.62	6095.87	8462.25	11619.7	17057.8	23543.2	36102.6	-		-	-	-	-	-	-	-	-	-	Mean Absolute Percentage Error (MAPE)	Median MAPE (10th, 90th percentile) for Deaths in Asia = 14.4% (2.9, 65.2)
Imperial	Cumulative deaths, mean	S2 Maintain Status Quo	cumul_death_y_mea_S2 *	762.78	3743.34	5275.59	7303.25	11536.6	16538.1	32371.9	-		-	-	-	-	-	-	-	-	-	Mean Absolute Percentage Error (MAPE)	Median MAPE (10th, 90th percentile) for Deaths in Asia = 14.4% (2.9, 65.2)
Imperial	Cumulative deaths, lower	S2 Maintain Status Quo	cumul_death_y_025_S2 *	433.78	2095.12	3066.82	4202.7	6537.4	9894.62	19989	-		-	-	-	-	-	-	-	-	-	Mean Absolute Percentage Error (MAPE)	Median MAPE (10th, 90th percentile) for Deaths in Asia = 14.4% (2.9, 65.2)
Imperial	Cumulative deaths, upper	S2 Maintain Status Quo	cumul_death_y_975_S2 *	1253.62	6095.87	8462.25	11619.7	17057.8	23543.2	45124	-		-	-	-	-	-	-	-	-	-	Mean Absolute Percentage Error (MAPE)	Median MAPE (10th, 90th percentile) for Deaths in Asia = 14.4% (2.9, 65.2)
Imperial	Cumulative deaths, mean	S3 Relax Interventions 50%	cumul_death_y_mea_S3 *	762.78	3743.34	5275.59	7303.25	11536.6	16538.1	121960	-		-	-	-	-	-	-	-	-	-	Mean Absolute Percentage Error (MAPE)	Median MAPE (10th, 90th percentile) for Deaths in Asia = 14.4% (2.9, 65.2)
Imperial	Cumulative deaths, lower	S3 Relax Interventions 50%	cumul_death_y_025_S3 *	433.78	2095.12	3066.82	4202.7	6537.4	9894.62	42697.2	-		-	-	-	-	-	-	-	-	-	Mean Absolute Percentage Error (MAPE)	Median MAPE (10th, 90th percentile) for Deaths in Asia = 14.4% (2.9, 65.2)
Imperial	Cumulative deaths, upper	S3 Relax Interventions 50%	cumul_death_y_975_S3 *	1253.62	6095.87	8462.25	11619.7	17057.8	23543.2	252429	-		-	-	-	-	-	-	-	-	-	Mean Absolute Percentage Error (MAPE)	Median MAPE (10th, 90th percentile) for Deaths in Asia = 14.4% (2.9, 65.2)
Imperial	Cumulative deaths, mean	S4 Surged Additional 50% Reduction	cumul_death_y_mea_S4 *	743.8	3616.09	5088.89	7052.65	11102.5	15908.3	26738.4	-		-	-	-	-	-	-	-	-	-	Mean Absolute Percentage Error (MAPE)	Median MAPE (10th, 90th percentile) for Deaths in Asia = 14.4% (2.9, 65.2)
Imperial	Cumulative deaths, lower	S4 Surged Additional 50% Reduction	cumul_death_y_025_S4 *	388.35	1776.55	2572	3590.05	5959.77	9019.27	16176.3	-		-	-	-	-	-	-	-	-	-	Mean Absolute Percentage Error (MAPE)	Median MAPE (10th, 90th percentile) for Deaths in Asia = 14.4% (2.9, 65.2)
Imperial	Cumulative deaths, upper	S4 Surged Additional 50% Reduction	cumul_death_y_975_S4 *	1127.35	5712.17	8111.87	10778.2	16171.2	22469.9	35621.1	-		-	-	-	-	-	-	-	-	-	Mean Absolute Percentage Error (MAPE)	Median MAPE (10th, 90th percentile) for Deaths in Asia = 14.4% (2.9, 65.2)
Imperial	Cumulative deaths, mean	S5 Surged Maintain Status Quo	cumul_death_y_mea_S5 *	743.8	3616.09	5088.89	7052.65	11102.5	15908.3	31916.1	-		-	-	-	-	-	-	-	-	-	Mean Absolute Percentage Error (MAPE)	Median MAPE (10th, 90th percentile) for Deaths in Asia = 14.4% (2.9, 65.2)
Imperial	Cumulative deaths, lower	S5 Surged Maintain Status Quo	cumul_death_y_025_S5 *	388.35	1776.55	2572	3590.05	5959.77	9019.27	18504.1	-		-	-	-	-	-	-	-	-	-	Mean Absolute Percentage Error (MAPE)	Median MAPE (10th, 90th percentile) for Deaths in Asia = 14.4% (2.9, 65.2)
Imperial	Cumulative deaths, upper	S5 Surged Maintain Status Quo	cumul_death_y_975_S5 *	1127.35	5712.17	8111.87	10778.2	16171.2	22469.9	48300.4	-		-	-	-	-	-	-	-	-	-	Mean Absolute Percentage Error (MAPE)	Median MAPE (10th, 90th percentile) for Deaths in Asia = 14.4% (2.9, 65.2)
Imperial	Cumulative deaths, mean	S6 Surged Relax Interventions 50%	cumul_death_y_mea_S6 *	743.8	3616.09	5088.89	7052.65	11102.5	15908.3	85086.8	-		-	-	-	-	-	-	-	-	-	Mean Absolute Percentage Error (MAPE)	Median MAPE (10th, 90th percentile) for Deaths in Asia = 14.4% (2.9, 65.2)
Imperial	Cumulative deaths, lower	S6 Surged Relax Interventions 50%	cumul_death_y_025_S6 *	388.35	1776.55	2572	3590.05	5959.77	9019.27	40819.2	-		-	-	-	-	-	-	-	-	-	Mean Absolute Percentage Error (MAPE)	Median MAPE (10th, 90th percentile) for Deaths in Asia = 14.4% (2.9, 65.2)
Imperial	Cumulative deaths, upper	S6 Surged Relax Interventions 50%	cumul_death_y_975_S6 *	1127.35	5712.17	8111.87	10778.2	16171.2	22469.9	158299	-		-	-	-	-	-	-	-	-	-	Mean Absolute Percentage Error (MAPE)	Median MAPE (10th, 90th percentile) for Deaths in Asia = 14.4% (2.9, 65.2)
Imperial	Daily deaths, mean	S1 Additional 50% Reduction	daily_death_y_mea_S1 *	70.16	68.85	45.86	97.62	165.86	119.01	0.22	-		**	**	**	**	184.02	2020 09 26	-	-	-	Mean Absolute Percentage Error (MAPE)	Median MAPE (10th, 90th percentile) for Deaths in Asia = 14.4% (2.9, 65.2)
Imperial	Daily deaths, lower	S1 Additional 50% Reduction	daily_death_y_025_S1 *	33.42	38.33	21.9	47.95	98.22	79.75	0	-		**	**	**	**	134.43	2020 09 29	-	-	-	Mean Absolute Percentage Error (MAPE)	Median MAPE (10th, 90th percentile) for Deaths in Asia = 14.4% (2.9, 65.2)
Imperial	Daily deaths, upper	S1 Additional 50% Reduction	daily_death_y_975_S1 *	116.2	111	79	137.05	235.05	164	1.52	-		**	**	**	**	262.65	2020 10 07	-	-	-	Mean Absolute Percentage Error (MAPE)	Median MAPE (10th, 90th percentile) for Deaths in Asia = 14.4% (2.9, 65.2)
Imperial	Daily deaths, mean	S2 Maintain Status Quo	daily_death_y_mea_S2 *	70.16	68.85	45.86	97.62	165.86	119.01	56.09	-		**	**	**	**	184.02	2020 09 26	-	-	-	Mean Absolute Percentage Error (MAPE)	Median MAPE (10th, 90th percentile) for Deaths in Asia = 14.4% (2.9, 65.2)
Imperial	Daily deaths, lower	S2 Maintain Status Quo	daily_death_y_025_S2 *	33.42	38.33	21.9	47.95	98.22	79.75	5.47	-		**	**	**	**	134.43	2020 09 29	-	-	-	Mean Absolute Percentage Error (MAPE)	Median MAPE (10th, 90th percentile) for Deaths in Asia = 14.4% (2.9, 65.2)
Imperial	Daily deaths, upper	S2 Maintain Status Quo	daily_death_y_975_S2 *	116.2	111	79	137.05	235.05	164	165.52	-		**	**	**	**	269.97	2020 10 27	-	-	-	Mean Absolute Percentage Error (MAPE)	Median MAPE (10th, 90th percentile) for Deaths in Asia = 14.4% (2.9, 65.2)
Imperial	Daily deaths, mean	S3 Relax Interventions 50%	daily_death_y_mea_S3 *	70.16	68.85	45.86	97.62	165.86	119.01	2395.57	-		**	**	**	**	2410.05	2020 12 28	-	-	-	Mean Absolute Percentage Error (MAPE)	Median MAPE (10th, 90th percentile) for Deaths in Asia = 14.4% (2.9, 65.2)
Imperial	Daily deaths, lower	S3 Relax Interventions 50%	daily_death_y_025_S3 *	33.42	38.33	21.9	47.95	98.22	79.75	484.4	-		**	**	**	**	525.05	2021 01 02	-	-	-	Mean Absolute Percentage Error (MAPE)	Median MAPE (10th, 90th percentile) for Deaths in Asia = 14.4% (2.9, 65.2)
Imperial	Daily deaths, upper	S3 Relax Interventions 50%	daily_death_y_975_S3 *	116.2	111	79	137.05	235.05	164	3983.65	-		**	**	**	**	4968.3	2020 12 11	-	-	-	Mean Absolute Percentage Error (MAPE)	Median MAPE (10th, 90th percentile) for Deaths in Asia = 14.4% (2.9, 65.2)
Imperial	Daily deaths, mean	S4 Surged Additional 50% Reduction	daily_death_y_mea_S4 *	68.3	66.3	44.46	95.89	156.56	116.03	0.23	-		**	**	**	**	186.06	2020 09 28	-	-	-	Mean Absolute Percentage Error (MAPE)	Median MAPE (10th, 90th percentile) for Deaths in Asia = 14.4% (2.9, 65.2)
Imperial	Daily deaths, lower	S4 Surged Additional 50% Reduction	daily_death_y_025_S4 *	33	30.48	21.95	50.48	92.33	72.95	0	-		**	**	**	**	140.48	2020 09 24	-	-	-	Mean Absolute Percentage Error (MAPE)	Median MAPE (10th, 90th percentile) for Deaths in Asia = 14.4% (2.9, 65.2)
Imperial	Daily deaths, upper	S4 Surged Additional 50% Reduction	daily_death_y_975_S4 *	105.67	112.72	78	149	227.82	163.67	1.52	-		**	**	**	**	293.62	2020 10 10	-	-	-	Mean Absolute Percentage Error (MAPE)	Median MAPE (10th, 90th percentile) for Deaths in Asia = 14.4% (2.9, 65.2)
Imperial	Daily deaths, mean	S5 Surged Maintain Status Quo	daily_death_y_mea_S5 *	68.3	66.3	44.46	95.89	156.56	116.03	54.88	-		**	**	**	**	186.06	2020 09 28	-	-	-	Mean Absolute Percentage Error (MAPE)	Median MAPE (10th, 90th percentile) for Deaths in Asia = 14.4% (2.9, 65.2)
Imperial	Daily deaths, lower	S5 Surged Maintain Status Quo	daily_death_y_025_S5 *	33	30.48	21.95	50.48	92.33	72.95	6	-		**	**	**	**	140.48	2020 09 24	-	-	-	Mean Absolute Percentage Error (MAPE)	Median MAPE (10th, 90th percentile) for Deaths in Asia = 14.4% (2.9, 65.2)
Imperial	Daily deaths, upper	S5 Surged Maintain Status Quo	daily_death_y_975_S5 *	105.67	112.72	78	149	227.82	163.67	185.25	-		**	**	**	**	294.85	2020 10 16	-	-	-	Mean Absolute Percentage Error (MAPE)	Median MAPE (10th, 90th percentile) for Deaths in Asia = 14.4% (2.9, 65.2)
Imperial	Daily deaths, mean	S6 Surged Relax Interventions 50%	daily_death_y_mea_S6 *	68.3	66.3	44.46	95.89	156.56	116.03	1611.64	-		**	**	**	**	1622.15	2021 01 02	-	-	-	Mean Absolute Percentage Error (MAPE)	Median MAPE (10th, 90th percentile) for Deaths in Asia = 14.4% (2.9, 65.2)
Imperial	Daily deaths, lower	S6 Surged Relax Interventions 50%	daily_death_y_025_S6 *	33	30.48	21.95	50.48	92.33	72.95	412	-		**	**	**	**	440.12	2021 01 01	-	-	-	Mean Absolute Percentage Error (MAPE)	Median MAPE (10th, 90th percentile) for Deaths in Asia = 14.4% (2.9, 65.2)
Imperial	Daily deaths, upper	S6 Surged Relax Interventions 50%	daily_death_y_975_S6 *	105.67	112.72	78	149	227.82	163.67	2871.17	-		**	**	**	**	3315.3	2020 12 17	-	-	-	Mean Absolute Percentage Error (MAPE)	Median MAPE (10th, 90th percentile) for Deaths in Asia = 14.4% (2.9, 65.2)
Imperial	Cumulative cases, mean	S1 Additional 50% Reduction	cumul_infec_y_mea_S1 *	466603	1.01284e+06	1.33304e+06	1.99726e+06	3.14942e+06	4.05407e+06	6.08649e+06	-		-	-	-	-	-	-	-	-	-	Mean Absolute Percentage Error (MAPE)	Median MAPE (10th, 90th percentile) for Cases in Asia = 4.8% (2.1, 18.4)
Imperial	Cumulative cases, lower	S1 Additional 50% Reduction	cumul_infec_y_025_S1 *	246658	569017	762173	1.10733e+06	1.79242e+06	2396384	3.8737e+06	-		-	-	-	-	-	-	-	-	-	Mean Absolute Percentage Error (MAPE)	Median MAPE (10th, 90th percentile) for Cases in Asia = 4.8% (2.1, 18.4)
Imperial	Cumulative cases, upper	S1 Additional 50% Reduction	cumul_infec_y_975_S1 *	771339	1.66032e+06	2.15846e+06	3089719	4531705	5.74537e+06	8080340	-		-	-	-	-	-	-	-	-	-	Mean Absolute Percentage Error (MAPE)	Median MAPE (10th, 90th percentile) for Cases in Asia = 4.8% (2.1, 18.4)
Imperial	Cumulative cases, mean	S2 Maintain Status Quo	cumul_infec_y_mea_S2 *	466603	1.01284e+06	1.33304e+06	1.99726e+06	3.14942e+06	4.05407e+06	7.36844e+06	-		-	-	-	-	-	-	-	-	-	Mean Absolute Percentage Error (MAPE)	Median MAPE (10th, 90th percentile) for Cases in Asia = 4.8% (2.1, 18.4)
Imperial	Cumulative cases, lower	S2 Maintain Status Quo	cumul_infec_y_025_S2 *	246658	569017	762173	1.10733e+06	1.79242e+06	2396384	4.45222e+06	-		-	-	-	-	-	-	-	-	-	Mean Absolute Percentage Error (MAPE)	Median MAPE (10th, 90th percentile) for Cases in Asia = 4.8% (2.1, 18.4)
Imperial	Cumulative cases, upper	S2 Maintain Status Quo	cumul_infec_y_975_S2 *	771339	1.66032e+06	2.15846e+06	3089719	4531705	5.74537e+06	10538086	-		-	-	-	-	-	-	-	-	-	Mean Absolute Percentage Error (MAPE)	Median MAPE (10th, 90th percentile) for Cases in Asia = 4.8% (2.1, 18.4)
Imperial	Cumulative cases, mean	S3 Relax Interventions 50%	cumul_infec_y_mea_S3 *	466603	1.01284e+06	1.33304e+06	1.99726e+06	3.14942e+06	4.05407e+06	23261754	-		-	-	-	-	-	-	-	-	-	Mean Absolute Percentage Error (MAPE)	Median MAPE (10th, 90th percentile) for Cases in Asia = 4.8% (2.1, 18.4)
Imperial	Cumulative cases, lower	S3 Relax Interventions 50%	cumul_infec_y_025_S3 *	246658	569017	762173	1.10733e+06	1.79242e+06	2396384	10574316	-		-	-	-	-	-	-	-	-	-	Mean Absolute Percentage Error (MAPE)	Median MAPE (10th, 90th percentile) for Cases in Asia = 4.8% (2.1, 18.4)
Imperial	Cumulative cases, upper	S3 Relax Interventions 50%	cumul_infec_y_975_S3 *	771339	1.66032e+06	2.15846e+06	3089719	4531705	5.74537e+06	41475792	-		-	-	-	-	-	-	-	-	-	Mean Absolute Percentage Error (MAPE)	Median MAPE (10th, 90th percentile) for Cases in Asia = 4.8% (2.1, 18.4)
Imperial	Cumulative cases, mean	S4 Surged Additional 50% Reduction	cumul_infec_y_mea_S4 *	451435	978749	1.28567e+06	1929910	3.02674e+06	3.91094e+06	5.98719e+06	-		-	-	-	-	-	-	-	-	-	Mean Absolute Percentage Error (MAPE)	Median MAPE (10th, 90th percentile) for Cases in Asia = 4.8% (2.1, 18.4)
Imperial	Cumulative cases, lower	S4 Surged Additional 50% Reduction	cumul_infec_y_025_S4 *	208290	470166	631108	969464	1651301	2.21218e+06	3.58829e+06	-		-	-	-	-	-	-	-	-	-	Mean Absolute Percentage Error (MAPE)	Median MAPE (10th, 90th percentile) for Cases in Asia = 4.8% (2.1, 18.4)
Imperial	Cumulative cases, upper	S4 Surged Additional 50% Reduction	cumul_infec_y_750_S4 *	526097	1149210	1.51943e+06	2272553	3547836	4559518	6827581	-		-	-	-	-	-	-	-	-	-	Mean Absolute Percentage Error (MAPE)	Median MAPE (10th, 90th percentile) for Cases in Asia = 4.8% (2.1, 18.4)
Imperial	Cumulative cases, mean	S5 Surged Maintain Status Quo	cumul_infec_y_mea_S5 *	451435	978749	1.28567e+06	1929910	3.02674e+06	3.91094e+06	7.28136e+06	-		-	-	-	-	-	-	-	-	-	Mean Absolute Percentage Error (MAPE)	Median MAPE (10th, 90th percentile) for Cases in Asia = 4.8% (2.1, 18.4)
Imperial	Cumulative cases, lower	S5 Surged Maintain Status Quo	cumul_infec_y_025_S5 *	208290	470166	631108	969464	1651301	2.21218e+06	4.18002e+06	-		-	-	-	-	-	-	-	-	-	Mean Absolute Percentage Error (MAPE)	Median MAPE (10th, 90th percentile) for Cases in Asia = 4.8% (2.1, 18.4)
Imperial	Cumulative cases, upper	S5 Surged Maintain Status Quo	cumul_infec_y_975_S5 *	713454	1.57238e+06	2049462	2923909	4.37551e+06	5.44039e+06	11205780	-		-	-	-	-	-	-	-	-	-	Mean Absolute Percentage Error (MAPE)	Median MAPE (10th, 90th percentile) for Cases in Asia = 4.8% (2.1, 18.4)
Imperial	Cumulative cases, mean	S6 Surged Relax Interventions 50%	cumul_infec_y_mea_S6 *	451435	978749	1.28567e+06	1929910	3.02674e+06	3.91094e+06	23486980	-		-	-	-	-	-	-	-	-	-	Mean Absolute Percentage Error (MAPE)	Median MAPE (10th, 90th percentile) for Cases in Asia = 4.8% (2.1, 18.4)
Imperial	Cumulative cases, lower	S6 Surged Relax Interventions 50%	cumul_infec_y_025_S6 *	208290	470166	631108	969464	1651301	2.21218e+06	10478336	-		-	-	-	-	-	-	-	-	-	Mean Absolute Percentage Error (MAPE)	Median MAPE (10th, 90th percentile) for Cases in Asia = 4.8% (2.1, 18.4)
Imperial	Cumulative cases, upper	S6 Surged Relax Interventions 50%	cumul_infec_y_975_S6 *	713454	1.57238e+06	2049462	2923909	4.37551e+06	5.44039e+06	40835116	-		-	-	-	-	-	-	-	-	-	Mean Absolute Percentage Error (MAPE)	Median MAPE (10th, 90th percentile) for Cases in Asia = 4.8% (2.1, 18.4)
Imperial	Daily cases, mean	S1 Additional 50% Reduction	daily_infec_y_mea_S1 *	28405.8	9240.25	12322.6	31110.5	46823.3	24553.6	6.36	-		**	**	**	**	44291.5	2020 09 11	-	-	-	Mean Absolute Percentage Error (MAPE)	Median MAPE (10th, 90th percentile) for Cases in Asia = 4.8% (2.1, 18.4)
Imperial	Daily cases, lower	S1 Additional 50% Reduction	daily_infec_y_025_S1 *	15380.2	5503.25	6497.25	16495.4	29114.9	17006.6	0	-		**	**	**	**	33169.3	2020 09 11	-	-	-	Mean Absolute Percentage Error (MAPE)	Median MAPE (10th, 90th percentile) for Cases in Asia = 4.8% (2.1, 18.4)
Imperial	Daily cases, upper	S1 Additional 50% Reduction	daily_infec_y_975_S1 *	46665.9	14902.7	19727.6	43929	65375.3	32640.2	17.52	-		**	**	**	**	56759.4	2020 09 25	-	-	-	Mean Absolute Percentage Error (MAPE)	Median MAPE (10th, 90th percentile) for Cases in Asia = 4.8% (2.1, 18.4)
Imperial	Daily cases, mean	S2 Maintain Status Quo	daily_infec_y_mea_S2 *	28405.8	9240.25	12322.6	31110.5	46823.3	24553.6	9915.49	-		**	**	**	**	44291.5	2020 09 11	-	-	-	Mean Absolute Percentage Error (MAPE)	Median MAPE (10th, 90th percentile) for Cases in Asia = 4.8% (2.1, 18.4)
Imperial	Daily cases, lower	S2 Maintain Status Quo	daily_infec_y_025_S2 *	15380.2	5503.25	6497.25	16495.4	29114.9	17006.6	942.98	-		**	**	**	**	33169.3	2020 09 11	-	-	-	Mean Absolute Percentage Error (MAPE)	Median MAPE (10th, 90th percentile) for Cases in Asia = 4.8% (2.1, 18.4)
Imperial	Daily cases, upper	S2 Maintain Status Quo	daily_infec_y_975_S2 *	46665.9	14902.7	19727.6	43929	65375.3	32640.2	35531.6	-		**	**	**	**	56759.4	2020 09 25	-	-	-	Mean Absolute Percentage Error (MAPE)	Median MAPE (10th, 90th percentile) for Cases in Asia = 4.8% (2.1, 18.4)
Imperial	Daily cases, mean	S3 Relax Interventions 50%	daily_infec_y_mea_S3 *	28405.8	9240.25	12322.6	31110.5	46823.3	24553.6	331842	-		**	**	**	**	348479	2020 12 20	-	-	-	Mean Absolute Percentage Error (MAPE)	Median MAPE (10th, 90th percentile) for Cases in Asia = 4.8% (2.1, 18.4)
Imperial	Daily cases, lower	S3 Relax Interventions 50%	daily_infec_y_025_S3 *	15380.2	5503.25	6497.25	16495.4	29114.9	17006.6	104036	-		**	**	**	**	107873	2021 01 03	-	-	-	Mean Absolute Percentage Error (MAPE)	Median MAPE (10th, 90th percentile) for Cases in Asia = 4.8% (2.1, 18.4)
Imperial	Daily cases, upper	S3 Relax Interventions 50%	daily_infec_y_975_S3 *	46665.9	14902.7	19727.6	43929	65375.3	32640.2	486745	-		**	**	**	**	691530	2020 12 04	-	-	-	Mean Absolute Percentage Error (MAPE)	Median MAPE (10th, 90th percentile) for Cases in Asia = 4.8% (2.1, 18.4)
Imperial	Daily cases, mean	S4 Surged Additional 50% Reduction	daily_infec_y_mea_S4 *	27447.6	8867.44	11939.2	29731	44829.5	24805.2	6.02	-		**	**	**	**	45218.1	2020 09 11	-	-	-	Mean Absolute Percentage Error (MAPE)	Median MAPE (10th, 90th percentile) for Cases in Asia = 4.8% (2.1, 18.4)
Imperial	Daily cases, lower	S4 Surged Additional 50% Reduction	daily_infec_y_025_S4 *	12979.8	4414.98	5823	16503.1	27445.3	17013.9	0	-		**	**	**	**	31711.2	2020 09 11	-	-	-	Mean Absolute Percentage Error (MAPE)	Median MAPE (10th, 90th percentile) for Cases in Asia = 4.8% (2.1, 18.4)
Imperial	Daily cases, upper	S4 Surged Additional 50% Reduction	daily_infec_y_975_S4 *	43891.6	14933	17614.9	41329.2	65950.9	31493.4	24.52	-		**	**	**	**	61982.2	2020 09 25	-	-	-	Mean Absolute Percentage Error (MAPE)	Median MAPE (10th, 90th percentile) for Cases in Asia = 4.8% (2.1, 18.4)
Imperial	Daily cases, mean	S5 Surged Maintain Status Quo	daily_infec_y_mea_S5 *	27447.6	8867.44	11939.2	29731	44829.5	24805.2	9700.1	-		**	**	**	**	45218.1	2020 09 11	-	-	-	Mean Absolute Percentage Error (MAPE)	Median MAPE (10th, 90th percentile) for Cases in Asia = 4.8% (2.1, 18.4)
Imperial	Daily cases, lower	S5 Surged Maintain Status Quo	daily_infec_y_025_S5 *	12979.8	4414.98	5823	16503.1	27445.3	17013.9	1028.67	-		**	**	**	**	31711.2	2020 09 11	-	-	-	Mean Absolute Percentage Error (MAPE)	Median MAPE (10th, 90th percentile) for Cases in Asia = 4.8% (2.1, 18.4)
Imperial	Daily cases, upper	S5 Surged Maintain Status Quo	daily_infec_y_975_S5 *	43891.6	14933	17614.9	41329.2	65950.9	31493.4	36022.5	-		**	**	**	**	61982.2	2020 09 25	-	-	-	Mean Absolute Percentage Error (MAPE)	Median MAPE (10th, 90th percentile) for Cases in Asia = 4.8% (2.1, 18.4)
Imperial	Daily cases, mean	S6 Surged Relax Interventions 50%	daily_infec_y_mea_S6 *	27447.6	8867.44	11939.2	29731	44829.5	24805.2	335941	-		**	**	**	**	354472	2020 12 20	-	-	-	Mean Absolute Percentage Error (MAPE)	Median MAPE (10th, 90th percentile) for Cases in Asia = 4.8% (2.1, 18.4)
Imperial	Daily cases, lower	S6 Surged Relax Interventions 50%	daily_infec_y_025_S6 *	12979.8	4414.98	5823	16503.1	27445.3	17013.9	111706	-		**	**	**	**	115631	2021 01 03	-	-	-	Mean Absolute Percentage Error (MAPE)	Median MAPE (10th, 90th percentile) for Cases in Asia = 4.8% (2.1, 18.4)
Imperial	Daily cases, upper	S6 Surged Relax Interventions 50%	daily_infec_y_975_S6 *	43891.6	14933	17614.9	41329.2	65950.9	31493.4	471837	-		**	**	**	**	717356	2020 12 04	-	-	-	Mean Absolute Percentage Error (MAPE)	Median MAPE (10th, 90th percentile) for Cases in Asia = 4.8% (2.1, 18.4)
* In their file /global-lmic-reports-master/data/2020-08-27_v5.csv.zip. available at https://github.com/mrc-ide/global-lmic-reports Accessed 2 October 2020.													**	**	**	**
** Replicating / imitating official reports.
										2020 11 28
LANL	Cumulative deaths, median	Single scenario	deaths_q50 *	1284	5118	7183	9507	14634	20376	34263	-		-	-	-	-	-	-	-	-	-	They validated the model “by looking at the coverage of the forecasts, i.e. the proportion of times that the number of confirmed cases/deaths fell within a specified lower and upper bound, X min and X max. Coverage plots can help visualize how well the model is doing.”	@
LANL	Cumulative deaths, lower	Single scenario	deaths_q025 *	1284	5118	7183	9507	14634	20376	30762.1	-		-	-	-	-	-	-	-	-	-	See @ Note on validity	@
LANL	Cumulative deaths, upper	Single scenario	deaths_q975 *	1284	5118	7183	9507	14634	20376	43021.7	-		-	-	-	-	-	-	-	-	-	@	@
LANL	Daily deaths, median	Single scenario	deaths_incid_q50 *	149	87	64	115	229	112	52.2047	-		81	2020 06 01	235	2020 07 28	-	-	-	-	-	@	@
LANL	Daily deaths, lower	Single scenario	deaths_incid_q025 *	149	87	64	115	229	112	7.51229	-		81	2020 06 01	235	2020 07 28	-	-	-	-	-	@	@
LANL	Daily deaths, upper	Single scenario	deaths_incid_q975 *	149	87	64	115	229	112	278.237	-		81	2020 06 01	235	2020 07 28	372	2020 10 25	-	-	-	@	@
LANL	Cumulative cases, median	Single scenario	conf_q50 *	18407	82211	126949	202584	278827	354764	605238	-		-	-	-	-	-	-	-	-	-	@	@
LANL	Cumulative cases, lower	Single scenario	conf_q025 *	18407	82211	126949	202584	278827	354764	541458	-		-	-	-	-	-	-	-	-	-	@	@
LANL	Cumulative cases, upper	Single scenario	conf_q975 *	18407	82211	126949	202584	278827	354764	757094	-		-	-	-	-	-	-	-	-	-	@	@
LANL	Daily cases, median	Single scenario	conf_incidence_q050 *	1046	1343	2346	2322	2625	2206	962.871	-		2979	2020 06 01	3825	2020 10 01	-	-	-	-	-	@	@
LANL	Daily cases, lower	Single scenario	conf_incidence_q025 *	1046	1343	2346	2322	2625	2206	156.278	-		2979	2020 06 01	3825	2020 10 01	-	-	-	-	-	@	@
LANL	Daily cases, upper	Single scenario	conf_incidence_q975 *	1046	1343	2346	2322	2625	2206	5074.1	-		2979	2020 06 01	3825	2020 10 01	6526	2020 10 25	-	-	-	@	@
* q50, q025, q975 in their files Their files https://covid-19.bsvgateway.org/forecast/global/files/2020-10-11/confirmed/2020-10-11_confirmed_quantiles_global_website.csv, /2020-10-11_deaths_quantiles_global_website.csv, /2020-10-11_confirmed_incidence_quantiles_global_website.csv, and /2020-10-11_confirmed_incidence_quantiles_global_website.csv, available at https://covid-19.bsvgateway.org. Model…
Mashayekhi	Cumulative deaths	Scenario 1: Serious distancing	Page 21 graph	759	10316	11751	11857	-	-	-	-		-	-	-	-	-	-	-	-	-	-	-
Mashayekhi	Cumulative deaths	Scenario 2: Not serious distancing	Page 28 graph	1285	33349	61322	77302	86931	92620	-	-		-	-	-	-	-	-	-	-	-	-	-
Mashayekhi	Cumulative deaths	Scenario 3: Worse than Scenario 2	Page 36 graph	11751.9	97444.5	612953	1.81939e+06	3.00272e+06	3.56214e+06	-	-		-	-	-	-	-	-
Mashayekhi	Daily deaths	Scenario 1: Serious distancing	Page 21 graph	224	125	10	5	-	-	-	-		443	2020 03 27	-	-	-	-	-	-	-	-	-
Mashayekhi	Daily deaths	Scenario 2: Not serious distancing	Page 28 graph	245	1194	658	403	239	139	-	-		1283	2020 04 10	-	-	-	-	-	-	-	-	-
Mashayekhi	Daily deaths	Scenario 3: Worse than Scenario 2	Page 36 graph	176	7839	27704	44934	29270	7782	-	-		44934	2020 06 20	-	-	-	-	-	-	-	-	-
Mashayekhi	Daily symptomatic cases	Comparison of scenarios (?)	Page 20 graph	62310	36964	2640	-	-	-	-	-		12968	2020 03 27	-	-	-	-	-	-	-	-	-
Mashayekhi	Daily asymptomatic cases	Comparison of scenarios (?)	Page 20 graph	147327	5809	528	-	-	-	-	-		158651	2020 03 21	-	-	-	-	-	-	-	-	-
Mashayekhi	Daily {symptomatic?] cases	Scenario 1: Serious distancing	Page 24 graph	36946	370	370	655			-	-		41429	2020 03 18	-	-	-	-	-	-	-	-	-
Mashayekhi	Daily {symptomatic?] cases	Scenario 1: Serious distancing	Page 32 graph	-	-	-	-	-	-	-	-		87340	2020 03 27	43468	2020 07 15	34762	2020 10 17	-	-	-	-	-
Mashayekhi	Daily asymptomatic cases	Scenario 1: Serious distancing	Page 24 graph	148344	6698	370	655	-	-	-	-		160119	2020 03 21	-	-	-	-	-	-	-	-	-
Mashayekhi	Daily [symptomatic?] cases	Scenario 2: Not serious distancing	Page 27 graph	81383	281442	192199	117139	69563	40307	-	-		258916	2020 03 24	-	-	-	-	-	-	-	-	-
Mashayekhi	Daily asymptomatic cases	Scenario 2: Not serious distancing	Page 27 graph	206678	183333	115662	69858	40603	24054	-	-		294680	2020 04 10	-	-	-	-	-	-	-	-	-
Mashayekhi	Daily [symptomatic?] cases	Scenario 3: Worse than Scenario 2	Page 35 graph	826260	101577	2228704	3506023	2332975	805405	-	-		3510276	2020 06 21	-	-	-	-	-	-	-	-	-
Mashayekhi	Daily asymptomatic cases	Scenario 3: Worse than Scenario 2	Page 35 graph	226702	760221	1889823	2311252	1142548	330104	-	-		2407381	2020 06 11	-	-	-	-	-	-	-	-	-
Moftakhar	Daily cases, mean	Single scenario	Table 1	1046	3461.31	-	-	-	-	-	-		-	-	-	-	-	-	-	-	-	Graphical residual assessment of the model	Graphical
Moftakhar	Daily cases, lower	Single scenario	Table 1	-	572.805	-	-	-	-	-	-		-	-	-	-	-	-	-	-	-	Graphical residual assessment of the model	Graphical
Moftakhar	Daily cases, upper	Single scenario	Table 1	-	8785.78	-	-	-	-	-	-		-	-	-	-	-	-	-	-	-	Graphical residual assessment of the model	Graphical
				2020 03 21	2020 04 18
Moghadami	Cumulative deaths, mean	Single scenario	Figure 7	1144	5378	-	-	-	-	-	-		-	-	-	-	-	-	-	-	-	Mean Squared Error (MSE), Root Mean Squared Error (RMSE), Mean Absolute Error (MEA), Mean Absolute Percentage Error (MAPE), Akaike Information Criterion (AIC)	The quality of the predictive model for Tehran is acceptable. The Mean Absolute Scaled Error, MASE is less than 1 for the projected 90 days period which is a positive score for the model. The RMSE, unbiased forecast score is slightly higher than the MAE. MAPE > 100% means errors are “much greater” than the actual values.
Moghadami	Cumulative deaths, lower	Single scenario	Figure 7	1104	3929	-	-	-	-	-	-		-	-	-	-	-	-	-	-	-	Mean Squared Error (MSE), Root Mean Squared Error (RMSE), Mean Absolute Error (MEA), Mean Absolute Percentage Error (MAPE), Akaike Information Criterion (AIC)	The quality of the predictive model for Tehran is acceptable. The Mean Absolute Scaled Error, MASE is less than 1 for the projected 90 days period which is a positive score for the model. The RMSE, unbiased forecast score is slightly higher than the MAE. MAPE > 100% means errors are “much greater” than the actual values.
Moghadami	Cumulative deaths, upper	Single scenario	Figure 7	1166	7003	-	-	-	-	-	-		-	-	-	-	-	-	-	-	-	Mean Squared Error (MSE), Root Mean Squared Error (RMSE), Mean Absolute Error (MEA), Mean Absolute Percentage Error (MAPE), Akaike Information Criterion (AIC)	The quality of the predictive model for Tehran is acceptable. The Mean Absolute Scaled Error, MASE is less than 1 for the projected 90 days period which is a positive score for the model. The RMSE, unbiased forecast score is slightly higher than the MAE. MAPE > 100% means errors are “much greater” than the actual values.
Moghadami	Cumulative cases, mean	Single scenario	Figure 7	19514	52840	-	-	-	-	-	-		-	-	-	-	-	-	-	-	-	Mean Squared Error (MSE), Root Mean Squared Error (RMSE), Mean Absolute Error (MEA), Mean Absolute Percentage Error (MAPE), Akaike Information Criterion (AIC)	The quality of the predictive model for Tehran is acceptable. The Mean Absolute Scaled Error, MASE is less than 1 for the projected 90 days period which is a positive score for the model. The RMSE, unbiased forecast score is slightly higher than the MAE. MAPE > 100% means errors are “much greater” than the actual values.
Moghadami	Cumulative cases, lower	Single scenario	Figure 7	19160	33226	-	-	-	-	-	-		-	-	-	-	-	-	-	-	-	Mean Squared Error (MSE), Root Mean Squared Error (RMSE), Mean Absolute Error (MEA), Mean Absolute Percentage Error (MAPE), Akaike Information Criterion (AIC)	The quality of the predictive model for Tehran is acceptable. The Mean Absolute Scaled Error, MASE is less than 1 for the projected 90 days period which is a positive score for the model. The RMSE, unbiased forecast score is slightly higher than the MAE. MAPE > 100% means errors are “much greater” than the actual values.
Moghadami	Cumulative cases, upper	Single scenario	Figure 7	19973	72242	-	-	-	-	-	-		-	-	-	-	-	-	-	-	-	Mean Squared Error (MSE), Root Mean Squared Error (RMSE), Mean Absolute Error (MEA), Mean Absolute Percentage Error (MAPE), Akaike Information Criterion (AIC)	The quality of the predictive model for Tehran is acceptable. The Mean Absolute Scaled Error, MASE is less than 1 for the projected 90 days period which is a positive score for the model. The RMSE, unbiased forecast score is slightly higher than the MAE. MAPE > 100% means errors are “much greater” than the actual values.
Moghadami	Cumulative recovered, mean	Single scenario	Figure 7	5981	17817	-	-	-	-	-	-		-	-	-	-	-	-	-	-	-	Mean Squared Error (MSE), Root Mean Squared Error (RMSE), Mean Absolute Error (MEA), Mean Absolute Percentage Error (MAPE), Akaike Information Criterion (AIC)	The quality of the predictive model for Tehran is acceptable. The Mean Absolute Scaled Error, MASE is less than 1 for the projected 90 days period which is a positive score for the model. The RMSE, unbiased forecast score is slightly higher than the MAE. MAPE > 100% means errors are “much greater” than the actual values.
Moghadami	Cumulative recovered, lower	Single scenario	Figure 7	5766	5802	-	-	-	-	-	-		-	-	-	-	-	-	-	-	-	Mean Squared Error (MSE), Root Mean Squared Error (RMSE), Mean Absolute Error (MEA), Mean Absolute Percentage Error (MAPE), Akaike Information Criterion (AIC)	The quality of the predictive model for Tehran is acceptable. The Mean Absolute Scaled Error, MASE is less than 1 for the projected 90 days period which is a positive score for the model. The RMSE, unbiased forecast score is slightly higher than the MAE. MAPE > 100% means errors are “much greater” than the actual values.
Moghadami	Cumulative recovered, upper	Single scenario	Figure 7	6226	29833	-	-	-	-	-	-		-	-	-	-	-	-	-	-	-	Mean Squared Error (MSE), Root Mean Squared Error (RMSE), Mean Absolute Error (MEA), Mean Absolute Percentage Error (MAPE), Akaike Information Criterion (AIC)	The quality of the predictive model for Tehran is acceptable. The Mean Absolute Scaled Error, MASE is less than 1 for the projected 90 days period which is a positive score for the model. The RMSE, unbiased forecast score is slightly higher than the MAE. MAPE > 100% means errors are “much greater” than the actual values.
Moradi	Cumulative cases	Scenario 1, (CFR=0.3%)	Table 1	2617251	-	-	-	-	-	-	-		-	-	-	-	-	-	-	-	-	-	-
Moradi	Cumulative cases	Scenario 2, (CFR=0.5%)	Table 1	1570351	-	-	-	-	-	-	-		-	-	-	-	-	-	-	-	-	-	-
Moradi	Cumulative cases	Scenario 3, (CFR=1%)	Table 1	1570351	-	-	-	-	-	-	-		-	-	-	-	-	-	-	-	-	-	-
Moradi	Cumulative cases	Scenario 4, (CFR=2%)	Table 1	392587	-	-	-	-	-	-	-		-	-	-	-	-	-	-	-	-	-	-
													Highest Peak	Highest Peak
													Peak Value	Peak Date
Rafieenasab	Cumulative deaths	S2	Fig 2	32101	39026	-	-	-	-	-	-		-	-	-	-	-	-	-	-	-	Area Under Curve (AUC)	Support vector machine (SVM) achieved an Area Under Curve (AUC) value of 0.786 (March 20), 0.799 (March 29), and 86.6 (April 10) that displays a good prediction of outbreak risk change detection.
Rafieenasab	Cumulative deaths	S3	Fig 3	69583	388951	402569	-	-	-	-	-		-	-	-	-	-	-	-	-	-	Area Under Curve (AUC)	Support vector machine (SVM) achieved an Area Under Curve (AUC) value of 0.786 (March 20), 0.799 (March 29), and 86.6 (April 10) that displays a good prediction of outbreak risk change detection.
Rafieenasab	Daily deaths	S1	Fig 1, Text	165	-	-	-	-	-	-	-		*	2020 03 21 *	-	-	-	-	-	2020 04 30	Terminated	Area Under Curve (AUC)	Support vector machine (SVM) achieved an Area Under Curve (AUC) value of 0.786 (March 20), 0.799 (March 29), and 86.6 (April 10) that displays a good prediction of outbreak risk change detection.
Rafieenasab	Daily cases	S2	Fig 2, Text	15793	2037	-	-	-	-	-	-		**	2020 03 27 **	-	-	-	-	-	-	-	Area Under Curve (AUC)	Support vector machine (SVM) achieved an Area Under Curve (AUC) value of 0.786 (March 20), 0.799 (March 29), and 86.6 (April 10) that displays a good prediction of outbreak risk change detection.
Rafieenasab	Daily cases	S4	Fig 4	4679	2948	207	-	-	-	-	-		15595	2020 04 02	-	-	-	-	-	-	-	Area Under Curve (AUC)	Support vector machine (SVM) achieved an Area Under Curve (AUC) value of 0.786 (March 20), 0.799 (March 29), and 86.6 (April 10) that displays a good prediction of outbreak risk change detection.
* Article text mentions that based on Scenario 1, daily deaths peak on 2020-03-21. We understand that Scenario 1 is depicted in Figure 1, in which the y-value of 2020-03-21 seems to be 146; and y-value of 2020-03-18, that is 166, shows the peak value.																						Area Under Curve (AUC)	Support vector machine (SVM) achieved an Area Under Curve (AUC) value of 0.786 (March 20), 0.799 (March 29), and 86.6 (April 10) that displays a good prediction of outbreak risk change detection.
** Article text mentions, “It has been predicted that the maximum number of infected people would occur on 27.03.2020, and the disease peak would occur on 19.03.2020 (which was obtained based on the calculation of infection rate). Hence, due to a 2- to 3-day difference between death and infection peaks, there is a good agreement between the curves depicted in Figs. 1 and 2.																						Area Under Curve (AUC)	Support vector machine (SVM) achieved an Area Under Curve (AUC) value of 0.786 (March 20), 0.799 (March 29), and 86.6 (April 10) that displays a good prediction of outbreak risk change detection.
The infection rate would be zero at the beginning of May 2020, and the number of susceptible people would converge to its lowest value.” We understand that Scenario 2 is depicted in Figure 2, in which the y-value of 2020-03-27 seems to be 10967; and y-value of 2020-03-17, that is 16102, shows the peak value.																						Area Under Curve (AUC)	Support vector machine (SVM) achieved an Area Under Curve (AUC) value of 0.786 (March 20), 0.799 (March 29), and 86.6 (April 10) that displays a good prediction of outbreak risk change detection.
We noticed that dates of estimations are hard to precisely ascertain from graphs, because the number of minor ticks within the major ticks result in decimals in dates, and they also vary across different graphs.																						Area Under Curve (AUC)	Support vector machine (SVM) achieved an Area Under Curve (AUC) value of 0.786 (March 20), 0.799 (March 29), and 86.6 (April 10) that displays a good prediction of outbreak risk change detection.
Figures 3 and 4 mention “Time in days (starting from 2 March 2020)”, but we clearly see estimate curves with non-zero values before March 2nd.																						Area Under Curve (AUC)	Support vector machine (SVM) achieved an Area Under Curve (AUC) value of 0.786 (March 20), 0.799 (March 29), and 86.6 (April 10) that displays a good prediction of outbreak risk change detection.
Besides the description of what was going on with estimation of peaks in the article, potential errors in our ascertainment of the date in the graphs might have also contributed to the observed apparent discrepancies in peak dates and their correspondent outcome values.																						Area Under Curve (AUC)	Support vector machine (SVM) achieved an Area Under Curve (AUC) value of 0.786 (March 20), 0.799 (March 29), and 86.6 (April 10) that displays a good prediction of outbreak risk change detection.
Rahimi Rise	Daily deaths	S1 Interventions	Figure 8	12610.7	6000.8	6204.18	4373.74	3458.51	-	-	-		13831	2020 03 14	-	-	-	-	-	-	-	Root Mean Squared Error (RMSE)	RMSE<0.13
Rahimi Rise	Daily deaths	S2 No interventions	Figure 8	24559.5	11288.8	9915.92	7017.72	5034.73	-	-	-		27559.4	2020 03 14	-	-	-	-	-	-	-	Root Mean Squared Error (RMSE)	RMSE<0.13
Rahimi Rise	Daily cases	S1 Interventions	Figure 7	57031	67723	62181	48520	38919	-	-	-		155297	2020 03 31	-	-	-	-	-	-	-	Root Mean Squared Error (RMSE)	RMSE<0.13
Rahimi Rise	Daily cases	S2 No interventions	Figure 7	171479	216262	175818	137806	102232	-	-	-		470229	2020 03 31	-	-	-	-	-	-	-	Root Mean Squared Error (RMSE)	RMSE<0.13
Saberi (web site)	Cumulative cases	Scenario 1 x 80 M susceptible population	Text	-	-	-	-	-	-	-	-		70665000	2020 07 16	-	-	-	-	-	-	-	-	-
Saberi (web site)	Cumulative cases	Scenario 2 x 80 M susceptible population	Text	-	-	-	-	-	-	-	-		70685000	2020 06 25	-	-	-	-	-	-	-	-	-
Saberi (web site)	Cumulative cases	Scenario 3 x 80 M susceptible population	Text	-	-	-	-	-	-	-	-		70711000	2020 06 16	-	-	-	-	-	-	-	-	-
Saberi (web site)	Cumulative cases	Scenario 1 x 50 M susceptible population	Text	-	-	-	-	-	-	-	-		44168000	2020 07 10	-	-	-	-	-	-	-	-	-
Saberi (web site)	Cumulative cases	Scenario 2 x 50 M susceptible population	Text	-	-	-	-	-	-	-	-		44188000	2020 06 19	-	-	-	-	-	-	-	-	-
Saberi (web site)	Cumulative cases	Scenario 3 x 50 M susceptible population	Text	-	-	-	-	-	-	-	-		44213000	2020 06 10	-	-	-	-	-	-	-	-	-
Saberi (web site)	Cumulative cases	Scenario 1 x 30 M susceptible population	Text	-	-	-	-	-	-	-	-		26503000	2020 07 04	-	-	-	-	-	-	-	-	-
Saberi (web site)	Cumulative cases	Scenario 2 x 30 M susceptible population	Text	-	-	-	-	-	-	-	-		26523000	2020 06 13	-	-	-	-	-	-	-	-	-
Saberi (web site)	Cumulative cases	Scenario 3 x 30 M susceptible population	Text	-	-	-	-	-	-	-	-		26548000	2020 06 03	-	-	-	-	-	-	-	-	-
Saberi (web site)	Cumulative cases	Scenario 1 x 10 M susceptible population	Text	-	-	-	-	-	-	-	-		8837600	2020 06 19	-	-	-	-	-	-	-	-	-
Saberi (web site)	Cumulative cases	Scenario 2 x 10 M susceptible population	Text	-	-	-	-	-	-	-	-		8857700	2020 05 29	-	-	-	-	-	-	-	-	-
Saberi (web site)	Cumulative cases	Scenario 3 x 10 M susceptible population	Text	-	-	-	-	-	-	-	-		8882600	2020 05 19	-	-	-	-	-	-	-	-	-
Saberi (web site)	Daily active cases	Scenario 1 x 80 M susceptible population	Text and graph titled prediction, reports of 20200310 to 20200323 assuming 80 M susceptible	17394	83007	829045	11116260	17146193	7887213	-	-		17880000	2020 07 16	-	-	-	-	-	-	-	-	-
Saberi (web site)	Daily active cases	Scenario 2 x 80 M susceptible population	Text and graph titled prediction, reports of 20200310 to 20200323 assuming 80 M susceptible	87135	765505	6266482	17479235	10561303	3484396	-	-		17900000	2020 06 25	-	-	-	-	-	-	-	-	-
Saberi (web site)	Daily active cases	Scenario 3 x 80 M susceptible population	Text and graph titled prediction, reports of 20200310 to 20200323 assuming 80 M susceptible	186313	1467698	10125068	17115184	7863266	2463785	-	-		17930000	2020 06 16	-	-	-	-	-	-	-	-	-
Saberi (web site)	Daily active cases	Scenario 1 x 50 M susceptible population	Text and graph titled prediction, reports of 20200310 to 20200323 assuming 50 M susceptible	39758	229167	1581030	8407606	9655053	3914672	-	-		11180000	2020 07 10	-	-	-	-	-	-	-	-	-
Saberi (web site)	Daily active cases	Scenario 2 x 50 M susceptible population	Text and graph titled prediction, reports of 20200310 to 20200323 assuming 50 M susceptible	166153	826643	5535232	10922721	5462056	1802843	-	-		11200000	2020 06 19	-	-	-	-	-	-	-	-	-
Saberi (web site)	Daily active cases	Scenario 3 x 50 M susceptible population	Text and graph titled prediction, reports of 20200310 to 20200323 assuming 50 M susceptible	284459	1472165	8276968	9809578	4007948	1289460	-	-		11230000	2020 06 10	-	-	-	-	-	-	-	-	-
Saberi (web site)	Daily active cases	Scenario 1 x 30 M susceptible population	Text and graph titled prediction, reports of 20200310 to 20200323 assuming 30 M susceptible	74594	147681	1385549	5970776	5129813	1814997	-	-		6709000	2020 07 04	-	-	-	-	-	-	-	-	-
Saberi (web site)	Daily active cases	Scenario 2 x 30 M susceptible population	Text and graph titled prediction, reports of 20200310 to 20200323 assuming 30 M susceptible	113556	712576	4369618	6238980	2685992	803934	-	-		6731000	2020 06 13	-	-	-	-	-	-	-	-	-
Saberi (web site)	Daily active cases	Scenario 3 x 30 M susceptible population	Text and graph titled prediction, reports of 20200310 to 20200323 assuming 30 M susceptible	166231	1277903	5910654	5216125	1905813	555933	-	-		6759000	2020 06 03	-	-	-	-	-	-	-	-	-
Saberi (web site)	Daily active cases	Scenario 1 x 10 M susceptible population	Text and graph titled prediction, reports of 20200310 to 20200323 assuming 10 M susceptible	28999	144333	1125843	2168910	1072138	331782	-	-		2240000	2020 06 19	-	-	-	-	-	-	-	-	-
Saberi (web site)	Daily active cases	Scenario 2 x 10 M susceptible population	Text and graph titled prediction, reports of 20200310 to 20200323 assuming 10 M susceptible	97629	657612	2155808	1450279	483272	151105	-	-		2263000	2020 05 29	-	-	-	-	-	-	-	-	-
Saberi (web site)	Daily active cases	Scenario 3 x 10 M susceptible population	Text and graph titled prediction, reports of 20200310 to 20200323 assuming 10 M susceptible	155497	1135577	2215204	1071274	330704	64927	-	-		2290000	2020 05 19	-	-	-	-	-	-	-	-	-
										2020 10 26
Saberi (paper)	Daily confirmed and suspected cases, mean	S1: 20% more distancing	Figure 5	218362	72950.1	26042.9	9625.36	9625.36	9625.36	9625.36			-	-	-	-	-	-	-	-	-	Sum of the normalized root mean squared error (RMSE)	-
Saberi (paper)	Daily confirmed and suspected cases, mean	S2: Current trend	Figure 5	280938	363731	420737	380019	263293	158784	37986.8			2.12045e+06	2020 05 13	-	-	-	-	-	-	-	Sum of the normalized root mean squared error (RMSE)	-
Saberi (paper)	Daily confirmed and suspected cases, lower	S2: Current trend	Figure 5	272794	327085	352873	301297	202216	115351	24414.2			1.86246e+06	2020 05 13	-	-	-	-	-	-	-	Sum of the normalized root mean squared error (RMSE)	-
Saberi (paper)	Daily confirmed and suspected cases, upper	S2: Current trend	Figure 5	403092	496744	457383	325728	48845	199502	289082			2.38078e+06	2020 05 13	-	-	-	-	-	-	-	Sum of the normalized root mean squared error (RMSE)	-
Saberi (paper)	Daily confirmed and suspected cases, mean	S3: 20% less distancing	Figure 5	367803	1.4509e+06	2.0576e+06	1.07494e+06	386805	131638	131638			422409	2020 05 25	-	-	-	-	-	-	-	Sum of the normalized root mean squared error (RMSE)	-
Saberi (paper)	Daily confirmed and suspected cases, lower	S3: 20% less distancing	Figure 5	356739	1.2855e+06	1.75926e+06	823465	286378	89367.6	89367.6			345012	2020 05 25	-	-	-	-	-	-	-	Sum of the normalized root mean squared error (RMSE)	-
Saberi (paper)	Daily confirmed and suspected cases, upper	S3: 20% less distancing	Figure 5	373531	1.61638e+06	2.30874e+06	1.25501e+06	464719	169110	169110			502151	2020 05 25	-	-	-	-	-	-	-	Sum of the normalized root mean squared error (RMSE)	-
Shen	Cumulative cases	S1, based on cutoff 1, 2020 03 13	Figure 3	15784.1	19561.6	-	-	-	-	-	-		-	-	-	-	-	-	-	-	-	R square	R2=0.085
Shen	Cumulative cases	S2, based on cutoff 2, 2020 03 21	Figure 3	18077.6	29005.1	-	-	-	-	-	-		-	-	-	-	-	-	-	-	-	R square	R2=0.085
Shen	Cumulative cases	S3, based on cutoff 3, 2020 04 09	Figure 3	14974.7	78111.3	-	-	-	-	-	-		-	-	-	-	-	-	-	-	-	R square	R2=0.085
Shen	Daily cases	S1, based on cutoff 1, 2020 03 13	Figure 3	4	652.933	-	-	-	-	-	-		1050.4	2020 03 12	-	-	-	-	-	-	-	R square	R2=0.085
Shen	Daily cases	S2, based on cutoff 2, 2020 03 21	Figure 3	12.3428	1152.25	-	-	-	-	-	-		1226.11	2020 03 16	-	-	-	-	-	-	-	R square	R2=0.085
Shen	Daily cases	S3, based on cutoff 3, 2020 04 09	Figure 3	1410.09	1027.35	-	-	-	-	-	-		2673.81	2020 04 02	-	-	-	-	-	-	-	R square	R2=0.085
					2020 04 24
Singh	Cumulative cases, mean	ARIMA , model 1	Figure 3	-	89171.4	119711	143970	-	-	-	-		-	-	-	-	-	-	-	-	-	Akaike Information Criterion (AIC)	AIC was around 20, 14, and 16 for cumulative confirmed cases, deaths, and recoveries.
Singh	Cumulative cases, lower	ARIMA , model 1	Figure 3	-	89171.4	100252	98715.7	-	-	-	-		-	-	-	-	-	-	-	-	-	Akaike Information Criterion (AIC)	AIC was around 20, 14, and 16 for cumulative confirmed cases, deaths, and recoveries.
Singh	Cumulative cases, upper	ARIMA , model 1	Figure 3	-	89171.4	140073	189673	-	-	-	-		-	-	-	-	-	-	-	-	-	Akaike Information Criterion (AIC)	AIC was around 20, 14, and 16 for cumulative confirmed cases, deaths, and recoveries.
Singh	Cumulative cases, mean	ARIMA , model 2	Figure 4	-	5590.13	8042.72	9943.54	-	-	-	-		-	-	-	-	-	-	-	-	-	Akaike Information Criterion (AIC)	AIC was around 20, 14, and 16 for cumulative confirmed cases, deaths, and recoveries.
Singh	Cumulative cases, lower	ARIMA , model 2	Figure 4	-	5590.13	6987.05	7554.51	-	-	-	-		-	-	-	-	-	-	-	-	-	Akaike Information Criterion (AIC)	AIC was around 20, 14, and 16 for cumulative confirmed cases, deaths, and recoveries.
Singh	Cumulative cases, upper	ARIMA , model 2	Figure 4	-	5590.13	9126.01	12498.8	-	-	-	-		-	-	-	-	-	-	-	-	-	Akaike Information Criterion (AIC)	AIC was around 20, 14, and 16 for cumulative confirmed cases, deaths, and recoveries.
Singh	Cumulative cases, mean	ARIMA , model 3	Figure 5	-	65498.1	114931	154795	-	-	-	-		-	-	-	-	-	-	-	-	-	Akaike Information Criterion (AIC)	AIC was around 20, 14, and 16 for cumulative confirmed cases, deaths, and recoveries.
Singh	Cumulative cases, lower	ARIMA , model 3	Figure 5	-	65498.1	81593.6	77901.3	-	-	-	-		-	-	-	-	-	-	-	-	-	Akaike Information Criterion (AIC)	AIC was around 20, 14, and 16 for cumulative confirmed cases, deaths, and recoveries.
Singh	Cumulative cases, upper	ARIMA , model 3	Figure 5	-	65498.1	148264	229001	-	-	-	-		-	-	-	-	-	-	-	-	-	Akaike Information Criterion (AIC)	AIC was around 20, 14, and 16 for cumulative confirmed cases, deaths, and recoveries.
										2020 12 19
Srivastava	Cumulative deaths	Scenario Current, parameter 1	deaths_1_current_01 *	-	-	-	-	-	-	43631	-		-	-	-	-	-	-	-	-	-	Root Mean Squared Error (RMSE)	Daily RMSE = 48.74, Weekly RMSE = 139.23
Srivastava	Cumulative deaths	Scenario Current, parameter 2	deaths_1_current_02 *	-	-	-	-	-	-	43282	-		-	-	-	-	-	-	-	-	-	Root Mean Squared Error (RMSE)	Daily RMSE = 48.74, Weekly RMSE = 139.23
Srivastava	Cumulative deaths	Scenario Current, parameter 5	deaths_1_current_05 *	-	-	-	-	-	-	42289	-		-	-	-	-	-	-	-	-	-	Root Mean Squared Error (RMSE)	Daily RMSE = 48.74, Weekly RMSE = 139.23
Srivastava	Cumulative deaths	Scenario Current, parameter 10	deaths_1_current_10 *	-	-	-	-	-	-	40802	-		-	-	-	-	-	-	-	-	-	Root Mean Squared Error (RMSE)	Daily RMSE = 48.74, Weekly RMSE = 139.23
Srivastava	Cumulative deaths	Scenario Current, parameter 20	deaths_1_current_20 *	-	-	-	-	-	-	38324	-		-	-	-	-	-	-	-	-	-	Root Mean Squared Error (RMSE)	Daily RMSE = 48.74, Weekly RMSE = 139.23
Srivastava	Cumulative deaths	Scenario Current, parameter 40	deaths_1_current_40 *	-	-	-	-	-	-	34721	-		-	-	-	-	-	-	-	-	-	Root Mean Squared Error (RMSE)	Daily RMSE = 48.74, Weekly RMSE = 139.23
Srivastava	Cumulative deaths	Scenario Released, parameter 1	deaths_2_released_01 *	-	-	-	-	-	-	418834	-		-	-	-	-	-	-	-	-	-	Root Mean Squared Error (RMSE)	Daily RMSE = 48.74, Weekly RMSE = 139.23
Srivastava	Cumulative deaths	Scenario Released, parameter 2	deaths_2_released_02 *	-	-	-	-	-	-	354756	-		-	-	-	-	-	-	-	-	-	Root Mean Squared Error (RMSE)	Daily RMSE = 48.74, Weekly RMSE = 139.23
Srivastava	Cumulative deaths	Scenario Released, parameter 5	deaths_2_released_05 *	-	-	-	-	-	-	241214	-		-	-	-	-	-	-	-	-	-	Root Mean Squared Error (RMSE)	Daily RMSE = 48.74, Weekly RMSE = 139.23
Srivastava	Cumulative deaths	Scenario Released, parameter 10	deaths_2_released_10 *	-	-	-	-	-	-	154826	-		-	-	-	-	-	-	-	-	-	Root Mean Squared Error (RMSE)	Daily RMSE = 48.74, Weekly RMSE = 139.23
Srivastava	Cumulative deaths	Scenario Released, parameter 20	deaths_2_released_20 *	-	-	-	-	-	-	87664	-		-	-	-	-	-	-	-	-	-	Root Mean Squared Error (RMSE)	Daily RMSE = 48.74, Weekly RMSE = 139.23
Srivastava	Cumulative deaths	Scenario Released, parameter 40	deaths_2_released_40 *	-	-	-	-	-	-	45995	-		-	-	-	-	-	-	-	-	-	Root Mean Squared Error (RMSE)	Daily RMSE = 48.74, Weekly RMSE = 139.23
Srivastava	Cumulative deaths	Scenario Restricted, parameter 1	deaths_3_restricted_01 *	-	-	-	-	-	-	27959	-		-	-	-	-	-	-	-	-	-	Root Mean Squared Error (RMSE)	Daily RMSE = 48.74, Weekly RMSE = 139.23
Srivastava	Cumulative deaths	Scenario Restricted, parameter 2	deaths_3_restricted_02 *	-	-	-	-	-	-	27786	-		-	-	-	-	-	-	-	-	-	Root Mean Squared Error (RMSE)	Daily RMSE = 48.74, Weekly RMSE = 139.23
Srivastava	Cumulative deaths	Scenario Restricted, parameter 5	deaths_3_restricted_05 *	-	-	-	-	-	-	27327	-		-	-	-	-	-	-	-	-	-	Root Mean Squared Error (RMSE)	Daily RMSE = 48.74, Weekly RMSE = 139.23
Srivastava	Cumulative deaths	Scenario Restricted, parameter 10	deaths_3_restricted_10 *	-	-	-	-	-	-	26724	-		-	-	-	-	-	-	-	-	-	Root Mean Squared Error (RMSE)	Daily RMSE = 48.74, Weekly RMSE = 139.23
Srivastava	Cumulative deaths	Scenario Restricted, parameter 20	deaths_3_restricted_20 *	-	-	-	-	-	-	25909	-		-	-	-	-	-	-	-	-	-	Root Mean Squared Error (RMSE)	Daily RMSE = 48.74, Weekly RMSE = 139.23
Srivastava	Cumulative deaths	Scenario Restricted, parameter 40	deaths_3_restricted_40 *	-	-	-	-	-	-	25043	-		-	-	-	-	-	-	-	-	-	Root Mean Squared Error (RMSE)	Daily RMSE = 48.74, Weekly RMSE = 139.23
Srivastava	Cumulative cases	Scenario Current, parameter 1	forecasts_1_current_01 *	-	-	-	-	-	-	760515	-		-	-	-	-	-	-	-	-	-	Root Mean Squared Error (RMSE)	Daily RMSE = 48.74, Weekly RMSE = 139.23
Srivastava	Cumulative cases	Scenario Current, parameter 2	forecasts_1_current_02 *	-	-	-	-	-	-	753414	-		-	-	-	-	-	-	-	-	-	Root Mean Squared Error (RMSE)	Daily RMSE = 48.74, Weekly RMSE = 139.23
Srivastava	Cumulative cases	Scenario Current, parameter 5	forecasts_1_current_05 *	-	-	-	-	-	-	733436	-		-	-	-	-	-	-	-	-	-	Root Mean Squared Error (RMSE)	Daily RMSE = 48.74, Weekly RMSE = 139.23
Srivastava	Cumulative cases	Scenario Current, parameter 10	forecasts_1_current_10 *	-	-	-	-	-	-	703977	-		-	-	-	-	-	-	-	-	-	Root Mean Squared Error (RMSE)	Daily RMSE = 48.74, Weekly RMSE = 139.23
Srivastava	Cumulative cases	Scenario Current, parameter 20	forecasts_1_current_20 *	-	-	-	-	-	-	656193	-		-	-	-	-	-	-	-	-	-	Root Mean Squared Error (RMSE)	Daily RMSE = 48.74, Weekly RMSE = 139.23
Srivastava	Cumulative cases	Scenario Current, parameter 40	forecasts_1_current_40 *	-	-	-	-	-	-	589413	-		-	-	-	-	-	-	-	-	-	Root Mean Squared Error (RMSE)	Daily RMSE = 48.74, Weekly RMSE = 139.23
Srivastava	Cumulative cases	Scenario Released, parameter 1	forecasts_2_released_01 *	-	-	-	-	-	-	8656711	-		-	-	-	-	-	-	-	-	-	Root Mean Squared Error (RMSE)	Daily RMSE = 48.74, Weekly RMSE = 139.23
Srivastava	Cumulative cases	Scenario Released, parameter 2	forecasts_2_released_02 *	-	-	-	-	-	-	7110023	-		-	-	-	-	-	-	-	-	-	Root Mean Squared Error (RMSE)	Daily RMSE = 48.74, Weekly RMSE = 139.23
Srivastava	Cumulative cases	Scenario Released, parameter 5	forecasts_2_released_05 *	-	-	-	-	-	-	4582355	-		-	-	-	-	-	-	-	-	-	Root Mean Squared Error (RMSE)	Daily RMSE = 48.74, Weekly RMSE = 139.23
Srivastava	Cumulative cases	Scenario Released, parameter 10	forecasts_2_released_10 *	-	-	-	-	-	-	2824914	-		-	-	-	-	-	-	-	-	-	Root Mean Squared Error (RMSE)	Daily RMSE = 48.74, Weekly RMSE = 139.23
Srivastava	Cumulative cases	Scenario Released, parameter 20	forecasts_2_released_20 *	-	-	-	-	-	-	1547079	-		-	-	-	-	-	-	-	-	-	Root Mean Squared Error (RMSE)	Daily RMSE = 48.74, Weekly RMSE = 139.23
Srivastava	Cumulative cases	Scenario Released, parameter 40	forecasts_2_released_40 *	-	-	-	-	-	-	788908	-		-	-	-	-	-	-	-	-	-	Root Mean Squared Error (RMSE)	Daily RMSE = 48.74, Weekly RMSE = 139.23
Srivastava	Cumulative cases	Scenario Restricted, parameter 1	forecasts_3_restricted_01 *	-	-	-	-	-	-	471267	-		-	-	-	-	-	-	-	-	-	Root Mean Squared Error (RMSE)	Daily RMSE = 48.74, Weekly RMSE = 139.23
Srivastava	Cumulative cases	Scenario Restricted, parameter 2	forecasts_3_restricted_02 *	-	-	-	-	-	-	468270	-		-	-	-	-	-	-	-	-	-	Root Mean Squared Error (RMSE)	Daily RMSE = 48.74, Weekly RMSE = 139.23
Srivastava	Cumulative cases	Scenario Restricted, parameter 5	forecasts_3_restricted_05 *	-	-	-	-	-	-	460376	-		-	-	-	-	-	-	-	-	-	Root Mean Squared Error (RMSE)	Daily RMSE = 48.74, Weekly RMSE = 139.23
Srivastava	Cumulative cases	Scenario Restricted, parameter 10	forecasts_3_restricted_10 *	-	-	-	-	-	-	450073	-		-	-	-	-	-	-	-	-	-	Root Mean Squared Error (RMSE)	Daily RMSE = 48.74, Weekly RMSE = 139.23
Srivastava	Cumulative cases	Scenario Restricted, parameter 20	forecasts_3_restricted_20 *	-	-	-	-	-	-	436287	-		-	-	-	-	-	-	-	-	-	Root Mean Squared Error (RMSE)	Daily RMSE = 48.74, Weekly RMSE = 139.23
Srivastava	Cumulative cases	Scenario Restricted, parameter 40	forecasts_3_restricted_40 *	-	-	-	-	-	-	421785	-		-	-	-	-	-	-	-	-	-	Root Mean Squared Error (RMSE)	Daily RMSE = 48.74, Weekly RMSE = 139.23
* In their files /ReCOVER-COVID-19-master/results/forecasts/global_deaths_current_`g'.csv, global_deaths_released_`g'.csv, and global_deaths_restricted_`g'.csv, where `g' is 1, 2, 5, 10, 20, and 40, and is related to the probability with which an unreported case might be captured.
				2020 02 2? (i)
Tuite	Cumulative cases, mean	Scenario best (UAE, LBN, CAN) (with no additional undetected cases), Point (interval) estimate	Text	1816	-	-	-	-	-	-	-		-	-	-	-	-	-	-	-	-	-	-
Tuite	Cumulative cases, lower	Scenario best (UAE, LBN, CAN) (with no additional undetected cases), Point (interval) estimate	Text	405	-	-	-	-	-	-	-		-	-	-	-	-	-	-	-	-	-	-
Tuite	Cumulative cases, upper	Scenario best (UAE, LBN, CAN) (with no additional undetected cases), Point (interval) estimate	Text	5270	-	-	-	-	-	-	-		-	-	-	-	-	-	-	-	-	-	-
Tuite	Cumulative cases, mean	Scenario main (UAE, LBN, CAN), Point (interval) estimate	Text	18307	-	-	-	-	-	-	-		-	-	-	-	-	-	-	-	-	-	-
Tuite	Cumulative cases, lower	Scenario main (UAE, LBN, CAN), Point (interval) estimate	Text	3713	-	-	-	-	-	-	-		-	-	-	-	-	-	-	-	-	-	-
Tuite	Cumulative cases, upper	Scenario main (UAE, LBN, CAN), Point (interval) estimate	Text	53333	-	-	-	-	-	-	-		-	-	-	-	-	-	-	-	-	-	-
Tuite	Cumulative cases, mean	Scenario worst (UAE, LBN, CAN, SYR), Point (interval) estimate	Text	20965	-	-	-	-	-	-	-		-	-	-	-	-	-	-	-	-	-	-
Tuite	Cumulative cases, lower	Scenario worst (UAE, LBN, CAN, SYR), Point (interval) estimate	Text	5728	-	-	-	-	-	-	-		-	-	-	-	-	-	-	-	-	-	-
Tuite	Cumulative cases, upper	Scenario worst (UAE, LBN, CAN, SYR), Point (interval) estimate	Text	53737	-	-	-	-	-	-	-		-	-	-	-	-	-	-	-	-	-	-
(i) Late February 2020. Exact date not mentioned.						-	-	-	-				-	-	-	-	-	-	-	-	-	-	-
Thu	Daily cases	Model 1	Figure 1	1354	1308	-	-	-	-	-	-		3254	2020 03 31	-	-	-	-	-	-	-	-	-
Thu	Daily cases	Model 2	Figure 2	122	93	-	-	-	-	-	-		-	-	-	-	-	-	-	-	-	-	-
					2020-04-15
Zareie	Daily deaths	Single scenario	Figure 2	1046	1027	-	-	-	-	-	-		1,715	2020 03 25	-	-	-	-	-	-	-	Model fit by REML (Restricted Maximum likelihood)	Value not mentioned
Zareie	Daily cases	Single scenario	Figure 2	18407	28425	-	-	-	-	-	-		-	-	-	-	-	-	-	-	-	Model fit by REML (Restricted Maximum likelihood)	Value not mentioned
Zhan	Cumulative cases, mean	Single scenario	Text	-	-	-	-	-	-	-	-		14450	around 2020 03 22	-	-	-	-	-	-	-	-	-
Zhan	Cumulative cases, lower	Single scenario	Text	-	-	-	-	-	-	-	-		8206	around 2020 03 22	-	-	-	-	-	-	-	-	-
Zhan	Cumulative cases, upper	Single scenario	Text	-	-	-	-	-	-	-	-		20694	around 2020 03 22	-	-	-	-	-	-	-	-	-
Zhan	Daily cases	Single scenario	Text	-	-	-	-	-	-	-	-		-	around 2020 03 22	-	-	-	-	-	-	-	-	-
				2020-02-25
Zhuang	Cumulative cases, mean	Scenario 1 (Baseline)	Table 2	16533	-	-	-	-	-	-	-		-	-	-	-	-	-	-	-	-	-	-
Zhuang	Cumulative cases, lower	Scenario 1 (Baseline)	Table 2	5925	-	-	-	-	-	-	-		-	-	-	-	-	-	-	-	-	-	-
Zhuang	Cumulative cases, upper	Scenario 1 (Baseline)	Table 2	35538	-	-	-	-	-	-	-		-	-	-	-	-	-	-	-	-	-	-
Zhuang	Cumulative cases, mean	Scenario 2 (Smaller catchment)	Table 2	12125	-	-	-	-	-	-	-		-	-	-	-	-	-	-	-	-	-	-
Zhuang	Cumulative cases, lower	Scenario 2 (Smaller catchment)	Table 2	4345	-	-	-	-	-	-	-		-	-	-	-	-	-	-	-	-	-	-
Zhuang	Cumulative cases, upper	Scenario 2 (Smaller catchment)	Table 2	12145	-	-	-	-	-	-	-		-	-	-	-	-	-	-	-	-	-	-
Zhuang	Cumulative cases, mean	Scenario 3 (Shorter detection window)	Table 2	20667	-	-	-	-	-	-	-		-	-	-	-	-	-	-	-	-	-	-
Zhuang	Cumulative cases, lower	Scenario 3 (Shorter detection window)	Table 2	7408	-	-	-	-	-	-	-		-	-	-	-	-	-	-	-	-	-	-
Zhuang	Cumulative cases, upper	Scenario 3 (Shorter detection window)	Table 2	44424	-	-	-	-	-	-	-		-	-	-	-	-	-	-	-	-	-	-
Zhuang	Cumulative cases, mean	Scenario 4 (90% load factor)	Table 2	18368	-	-	-	-	-	-	-		-	-	-	-	-	-	-	-	-	-	-
Zhuang	Cumulative cases, lower	Scenario 4 (90% load factor)	Table 2	6583	-	-	-	-	-	-	-		-	-	-	-	-	-	-	-	-	-	-
Zhuang	Cumulative cases, upper	Scenario 4 (90% load factor)	Table 2	39482	-	-	-	-	-	-	-		-	-	-	-	-	-	-	-	-	-	-
Zhuang	Cumulative cases, lower	Scenario 5 (70% load factor)	Table 2	23627	-	-	-	-	-	-	-		-	-	-	-	-	-	-	-	-	-	-
Zhuang	Cumulative cases, upper	Scenario 5 (70% load factor)	Table 2	8472	-	-	-	-	-	-	-		-	-	-	-	-	-	-	-	-	-	-
Zhuang	Cumulative cases, mean	Scenario 5 (70% load factor)	Table 2	50780	-	-	-	-	-	-	-		-	-	-	-	-	-	-	-	-	-	-
@ Note on validity of international studies. VERBATIM QUOTE [EXCEPT IN SQUARE BRACKETS] form: Friedman J, Liu P, Gakidou E, IHME COVID19 Model Comparison Team. Predictive performance of international COVID-19 mortality forecasting models. medRxiv. Posted 26 August 2020. doi: https://doi.org/10.1101/2020.07.13.20151233.
“Across models, the median absolute percent error (MAPE) on cumulative deaths for models released in June rose with increased weeks of extrapolation, from 2.3% at one week to 32.6% at ten weeks. Globally, ten-week MAPE values were lowest for IHME-MS-SEIR (20.3%) and [Gu] YYG (22.1).
Across models, MAPE at six weeks were the highest in Sub-Saharan Africa (55.6%), and the lowest in high-income countries (7.7%). Median absolute errors (MAE) for peak timing also rose with increased forecasting weeks, from 14 days at one week to 30 days at eight weeks.
Peak timing MAE at eight weeks ranged from 24 days for the IHME Curve Fit model, to 48 days for LANL. Five of the models, from IHME, [Gu] YYG, Delphi, [Srivastava] SIKJalpha and LANL, had less than 20% MAPE at six weeks.
Despite the complexities of modelling human behavioural responses and government interventions related to COVID-19, predictions among these better-performing models were surprisingly accurate.”
